# Supplementary material for: High force catch bond mechanism of bacterial adhesion in the human gut
Source: Nat Commun. 2020 Aug 28;11:4321. doi: 10.1038/s41467-020-18063-x (PMC7456326; doi:10.1038/s41467-020-18063-x)
Supplement: Supplementary file 2 — Source Data [file 41467_2020_18063_MOESM2_ESM.xlsx]

## Sheet: Figure 1b and c
List of rupture forces [pN]
Binding mode A	Binding mode B
1157.15	589.62
1137.07	645.546
890.248	664.472
1164.05	679.62
1077.48	608.744
1078.67	664.073
1039.93	665.769
1069.65	579.238
1058.73	619.636
1041.85	539.788
986.61	675.289
1311.13	544.458
1023.3	629.296
1005.98	522.71
971.695	821.834
1067.74	635.665
1102.9	554.211
904.597	649.452
906.373	702.487
989.166	610.289
1099.1	544.914
1026.54	643.655
1253.33	609.339
1053.96	630.527
969.981	623.089
1159.03	674.885
999.906	671.463
1162.98	757.78
1017.21	675.79
1139.1	780.02
1009.71	545.117
915.733	658.281
1097.35	701.234
998.718	610.328
1147.89	576.134
821.664	635.74
905.229	733.96
1022.6	568.013
1200.18	666.391
1106.69	662.931
798.08	564.259
894.357	743.352
670.48	661.563
766.292	704.759
943.12	691.018
848.15	550.383
958.45	531.421
880.672	437.654
821.875	555.745
818.634	461.244
820.432	650.126
927.229	575.011
748.598	568.623
736.205	497.109
699.977	567.987
761.267	573.365
802.76	695.416
957.028	692.164
908.691	597.087
874.247	477.062
761.879	645.902
808.187	385.09
717.511	422.844
740.942	670.745
884.484	637.909
704.785	534.458
712.992	637.469
760.126	689.15
900.285	454.564
762.047	483.677
952.24	664.634
780.705	628.876
947.162	428.239
748.912	675.144
793.312	725.998
895.812	664.492
835.738	606.318
1028.39	668.725
792.236	672.568
995.528	493.415
1063.57	542.964
867.025	404.436
693.538	525.769
1413.96	478.039
793.315	412.478
756.611	593.804
973.662	526.657
1064.01	628.621
1036.6	583.788
1109.92	404.572
895.233	493.155
1143.77	487.818
1010.18	484.859
809.873	392.845
909.435	408.372
868.089	493.438
1197.99	466.097
1168.38	438.913
1355.81	590.685
770.711	479.728
1203.09	356.949
761.227	487.374
861.674	370.422
1028.61	490.622
945.387	418.625
774.458	387.345
1316.59	489.276
1087.77	683.292
834.73	401.206
708.273	533.359
695.866	384.964
1142.51	523.857
989.858	377.766
637.191	630.067
794.928	469.059
860.65	488.632
657.565	455.399
1104.07	401.662
634.177	555.566
800.515	471.612
867.724	554.314
816.934	575.096
1074.04	705.074
1155.81	471.111
951.779	509.742
841.087	414.142
1037.33	435.875
1495.28	633.687
907.504	537.403
1273.13	603.27
1151.29	816.242
988.632	552.539
1005.72	669.715
1102.59	594.858
1330.45	480.494
881.993	608.496
909.175	523.315
967.839	652.524
877.119	552.568
929.101	557.29
1160.89	553.39
1206.42	487.272
1048.54	490.835
1129.98	412.564
1163.16	706.197
1136.43	778.26
1090.46	665.269
971.648	668.088
1037.05	429.607
1141.6	478.064
941.074	714.594
681.881	483.017
1555.26	634.755
1241.61	411.992
1206.22	411.453
1009.14	734.874
702.268	503.17
1407.32	526.378
855.115	470.322
1102.26	508.016
1048.81	643.207
977.203	592.226
965.256	777.255
1156.14	630.212
962.771	552.985
1140.65	510.444
1305.83	549.752
967.7	589.212
814.563	649.374
1072.7	595.125
977.864	684.834
850.212	598.449
1294.69	558.587
900.1	652.225
1122.67	553.789
1342.76	537.148
943.14	637.172
802.815	637.005
872.835	810.165
1040.82	618.638
1069.7	480.944
1200.46	599.878
996.279	561.327
878.309	432.638
981.181	614.16
1177.62	484.572
1080.97	482.896
967.541	705.419
1035.52	566.569
1180.88	533.325
1123.21	824.315
932.975	626.536
1008.55	709.414
1086.19	669.473
1042.98	676.229
794.436	508.851
823.659	648.301
843.664	360.204
952.528	664.509
1139.13	512.934

## Sheet: Figure 2b
Pathway 1			Pathway 2			Pathway 3
Extention [nm]	Force [pN]		Extention [nm]	Force [pN]		Extention [nm]	Force [pN]
-0.00033553	1.43113		0.158546	-3.49293		0.00761105	0.391178
0.105956	0.950868		0.271789	-4.50398		0.089685	1.76349
0.214499	0.298436		0.327441	-1.1103		0.260553	-3.65539
0.276394	3.21377		0.513977	-7.7269		0.340729	-2.13797
0.383791	2.64903		0.568695	-4.26175		0.31443	7.52303
0.531068	-0.965879		0.672311	-4.53652		0.500616	0.93258
0.612585	0.448723		0.773635	-4.63588		0.566226	3.56418
0.829033	-8.45665		0.863859	-3.88633		0.622236	6.92989
0.748055	5.38608		0.950685	-2.87693		0.889188	-5.83779
1.01837	-7.63925		1.1034	-6.90677		0.94486	-2.4461
0.915733	7.86012		1.14931	-2.76813		1.0035	0.718219
1.18502	-5.08617		1.26333	-3.83874		1.15053	-2.87725
1.2184	0.00986219		1.42698	-8.70449		1.1531	4.57595
1.28364	2.66966		1.44947	-2.77493		1.33424	-1.62901
1.40121	1.32641		1.59951	-6.60014		1.36937	3.3338
1.52441	-0.446691		1.62444	-0.856817		1.5779	-4.96526
1.64486	-2.00973		1.85453	-10.804		1.66357	-3.86796
1.64344	5.74777		1.92381	-8.45308		1.8201	-8.18998
1.74331	5.7591		1.95206	-2.96312		1.83367	-1.57809
1.85998	4.48515		2.06437	-3.90272		1.9325	-1.48779
2.18619	-12.815		2.23355	-9.19184		2.06145	-3.70054
2.16623	-3.63905		2.2807	-5.14848		2.13439	-1.62983
2.35611	-10.512		2.25788	4.24705		2.28278	-5.32925
2.45903	-10.7346		2.41955	-0.467117		2.32248	-0.716176
2.46726	-3.71448		2.45008	4.84742		2.35771	4.23906
2.72057	-15.4394		2.64135	-2.13083		2.53572	-1.72553
2.70671	-6.73012		2.74996	-2.78783		2.66399	-3.88632
2.80856	-6.87039		2.79334	1.54463		2.80888	-7.31829
2.91678	-7.49792		2.99643	-6.33773		2.83786	-1.88554
3.09033	-13.1225		3.03728	-1.81255		2.82446	6.78904
3.05136	-2.49234		3.10728	0.484294		3.08938	-5.82274
3.362	-18.6014		3.23379	-1.54134		3.11477	-0.114969
3.40558	-14.285		3.26505	3.71799		3.22286	-0.732805
3.46324	-11.0459		3.49094	-5.90874		3.30291	0.794349
3.42856	-0.743873		3.50548	0.629334		3.44516	-2.43514
3.63402	-8.80901		3.57665	2.8363		3.47212	3.15244
3.73093	-8.5714		3.67444	3.00763		3.60179	0.884461
3.81525	-7.37118		3.81952	-0.438592		3.70976	0.276379
3.85806	-2.99628		3.93823	-1.86761		3.81586	-0.188782
3.96758	-3.72342		4.06373	-3.81635		3.9932	-6.10248
4.13352	-8.76542		4.09002	1.82301		4.02443	-0.841907
4.18326	-4.92		4.18525	2.19034		4.05223	4.68179
4.27405	-4.21462		4.40722	-7.13646		4.12914	6.44933
4.39994	-6.19345		4.4199	-0.456535		4.34084	-2.09227
4.43429	-1.17104		4.46318	3.8835		4.36477	3.72702
4.57487	-4.27379		4.55792	4.28763		4.5386	-1.91815
4.70568	-6.62943		4.62328	6.93961		4.63075	-1.31678
4.83057	-8.53139		4.78532	2.19622		4.74433	-2.35364
4.86627	-3.61292		4.80923	8.0175		4.73157	6.27222
5.01647	-7.45089		5.01461	-0.0402823		4.89124	1.70983
5.26331	-18.681		5.07055	3.33175		5.02819	-1.11471
5.23568	-8.91816		5.23023	-1.23082		5.22382	-8.42735
5.40846	-14.4832		5.30317	0.840794		5.32251	-8.32622
5.54161	-17.0175		5.3325	6.24736		5.33107	-1.33104
5.48777	-5.25041		5.49237	1.67071		5.43047	-1.28403
5.62895	-8.39865		5.56846	3.50087		5.49583	1.36705
5.78981	-13.0519		5.72248	-0.628593		5.59443	1.47577
5.87007	-11.541		5.81061	0.281203		5.62628	6.68979
5.87133	-3.98811		5.84537	5.27307		5.89585	-6.27822
5.98182	-4.78888		5.98772	2.03582		5.96593	-3.98878
6.18236	-12.4772		6.10121	1.00635		5.91874	7.27039
6.14919	-2.29102		6.23498	-1.57473		6.11805	-0.323785
6.23454	-1.16986		6.189	9.59223		6.35555	-10.8382
6.36829	-3.74963		6.37317	3.15644		6.36191	-3.6752
6.48877	-5.31484		6.50185	0.965158		6.5374	-9.44705
6.51891	0.0291592		6.62479	-0.787596		6.59614	-6.2903
6.65004	-2.3503		6.73462	-1.53771		6.5815	2.47956
6.78973	-5.38484		6.76318	3.92842		6.76192	-3.67019
6.89491	-5.77957		6.89757	1.2997		6.82264	-0.663956
7.01924	-7.63931		7.02411	-0.7281		6.89804	1.21835
7.13969	-9.20235		6.99559	9.1038		6.97688	2.83863
7.04122	5.9787		7.2063	0.637801		7.12438	-0.79258
7.28752	-5.20917		7.18974	9.55475		7.25113	-2.8375
7.34953	-2.3025		7.34495	5.33433		7.11544	15.1901
7.45251	-2.5294		7.42231	7.06812		7.41186	0.169162
7.55337	-2.59389		7.64026	-1.95116		7.47402	3.06495
7.61442	0.386409		7.66839	3.54744		7.65354	-3.01549
7.79302	-5.62361		7.8024	0.947944		7.75137	-2.84831
7.79042	2.22486		7.85414	4.64156		7.80307	0.847655
7.90119	1.40243		7.91129	7.92048		7.87219	3.21073
7.95193	5.171		8.1367	-1.66943		7.88335	10.0067
8.0677	3.96635		8.15577	4.52215		8.11589	-0.128779
8.21877	0.0612477		8.32153	-0.504927		8.23536	-1.61608
8.2385	6.20218		8.42856	-1.04065		8.30917	0.388587
8.42185	-0.171662		8.53716	-1.69655		8.38723	2.06842
8.49229	2.09075		8.63293	-1.37146		8.40434	8.4096
8.57746	3.22599		8.62467	6.91098		8.61737	-0.233777
8.75871	-2.98651		8.71746	7.46453		8.61214	7.81604
8.81974	-0.00512756		8.9171	-0.154721		8.84609	-2.42769
8.91719	0.191349		9.06179	-3.57063		8.97034	-4.28097
8.97163	3.6773		9.02036	7.24876		8.92423	6.89591
9.04802	5.48386		9.11783	7.44391		9.06139	4.05514
9.16041	4.53799		9.22002	7.2785		9.26025	-3.50438
9.21632	7.91134		9.32704	6.74387		9.17638	10.5603
9.40834	0.874845		9.55628	-3.13948		9.43195	-1.33687
9.49731	1.71991		9.49541	9.16656		9.4372	5.91169
9.52841	6.99027		9.62487	6.91572		9.5231	6.99166
9.65898	4.65412		9.78667	2.19073		9.73163	-1.3074
9.70467	8.80923		9.881	2.62627		9.77849	2.75779
9.92704	-0.548742		9.9786	2.81168		9.89649	1.3831
9.96166	4.45311		9.94571	12.9781		9.9736	3.13548
10.0245	7.29913		10.1593	4.29344		10.125	-0.79566
10.2168	0.239902		10.2989	1.26841		10.1223	7.06468
10.3828	-4.80861		10.2677	11.3006		10.349	-2.62467
10.4079	0.925188		10.447	5.23732		10.3428	5.49553
10.6642	-11.0325		10.5564	4.51861		10.4654	3.76893
10.5939	1.99487		10.6396	5.8117		10.6208	-0.466461
10.7932	-5.60034		10.7647	3.89003		10.7122	0.197722
10.8393	-1.47337		10.8606	4.20538		10.7523	4.77939
10.9359	-1.21411		11.0994	-6.40885		10.8577	4.36296
10.9964	1.8095		11.0356	6.12566		10.9989	1.21794
11.0983	1.6649		11.1219	7.17406		11.1239	-0.695981
11.1821	2.90408		11.189	9.69069		11.059	11.9232
11.312	0.62207		11.2939	9.31738		11.2769	2.90189
11.4218	-0.124563		11.5624	-3.56959		11.4521	-2.84289
11.4615	4.48422		11.6237	-0.602518		11.4997	1.15949
11.6181	0.155765		11.6243	6.99993		11.5681	3.58319
11.7842	-4.89815		11.7341	6.25091		11.6516	4.84831
11.8002	1.52646		11.8287	6.66695		11.7599	4.21316
11.8382	6.26951		11.9023	8.68984		11.7374	13.5851
11.9522	5.20346		12.0943	1.6542		12.089	-5.65873
12.0618	4.46874		12.0555	12.2679		12.0988	1.23792
12.176	3.38753		12.2721	3.35252		12.2386	-1.79992
12.2953	1.91004		12.3089	8.18955		12.2496	5.00471
12.3447	5.7847		12.3895	9.67754		12.2803	10.3129
12.4699	3.85459		12.5415	5.70509		12.4604	4.18808
12.5559	4.92595		12.7232	-0.543375		12.5503	4.95729
12.5546	12.677		12.8265	-0.794315		12.6553	4.58201
12.8867	-5.06821		12.7978	9.04949		12.6792	10.4002
12.9342	-1.05711		12.9283	6.72177		12.8194	7.33098
12.9923	2.15057		13.092	1.85277		12.9456	5.32178
13.1235	-0.231055		13.126	6.90094		13.0454	5.34063
13.2067	1.05469		13.206	8.429		13.1162	7.57484
13.2536	5.11884		13.3269	6.83758		13.148	12.7921
13.3753	3.45401		13.4557	4.63547		13.3387	5.85844
13.558	-2.8646		13.446	13.0262		13.3809	10.2799
13.5831	2.86054		13.5532	12.4796		13.5072	8.2739
13.8198	-7.58779		13.693	9.43512		13.6687	3.56642
13.8648	-3.37962		13.8971	1.4737		13.7148	7.69333
13.8414	6.05837		13.9474	5.27668		13.8642	3.92137
14.0682	-3.64284		14.0529	4.85682		13.9176	7.48091
14.0697	3.89487		14.0183	15.1565		14.0215	7.19007
14.261	-3.08531		14.2369	6.08629		14.0917	9.46543
14.2538	5.11721		14.3935	1.7641		14.2779	2.87608
14.3494	5.45229		14.5337	-1.30965		14.3381	5.92563
14.4873	2.55309		14.5674	3.76451		14.4415	5.6662
14.6348	-1.07265		14.6409	5.78847		14.4515	12.5509
14.6726	3.68124		14.6584	12.1057		14.6474	5.2188
14.7787	3.21721		14.774	10.9084		14.7488	5.11097
14.8868	2.59836		14.9949	1.66387		14.8738	3.19921
14.9439	5.88616		15.0456	5.44086		14.9357	6.11233
14.9483	13.1932		15.1267	6.88337		15.0671	3.71333
15.1554	5.0025		15.2569	4.58056		15.1433	5.535
15.3637	-3.2781		15.3341	6.32626		15.267	3.72395
15.3652	4.25744		15.3255	14.6304		15.2747	10.7895
15.5603	-3.01185		15.549	5.18662		15.4499	5.04041
15.5732	3.65423		15.6185	7.52568		15.5733	3.25318
15.6629	4.43756		15.655	12.3865		15.7198	-0.302224
15.7849	2.75866		15.7844	10.1379		15.7326	6.36705
15.9333	-0.941797		15.9198	7.43441		15.901	1.13658
15.9899	2.38066		16.0622	4.18742		15.9699	3.52021
16.073	3.67073		16.0659	11.5614		16.1285	-0.960971
16.2253	-0.326394		16.2532	4.882		16.2013	1.11948
16.2583	4.7978		16.3016	8.82898		16.3258	-0.75111
16.3587	4.77122		16.4443	5.57116		16.2569	12.1647
16.3654	11.9126		16.5388	5.99046		16.4186	7.44965
16.6303	-0.698009		16.65	5.13857		16.6122	0.29508
16.6337	6.69244		16.7776	3.02849		16.5991	8.94584
16.6911	9.94669		16.8013	8.86385		16.894	-5.95926
16.8261	7.27596		16.9825	2.65653		16.8403	5.798
16.9446	5.86233		17.0763	3.13105		16.9411	5.73672
17.1324	-0.851497		17.1883	2.21311		17.0595	4.33388
17.1242	7.42359		17.2785	2.96481		17.1738	3.24072
17.2329	6.75925		17.2449	13.1898		17.2591	4.36832
17.3885	2.50658		17.3183	15.2289		17.3692	3.59782
17.561	-3.0335		17.4698	11.2867		17.4654	3.88737
17.519	7.82725		17.5863	10.0256		17.5872	2.21924
17.7351	-1.05213		17.7579	4.5513		17.7218	-0.424469
17.7918	2.26274		17.7801	10.509		17.8372	-1.59776
17.9234	-0.152445		17.873	11.0507		17.7536	12.4474
17.9136	8.25041		17.9889	9.8382		17.9667	3.79428
18.0627	4.49149		18.0012	16.5495		17.9994	8.94658
18.1459	5.77615		18.2198	7.48259		18.1723	3.37613
18.1593	12.4076		18.2972	9.20989		18.3116	0.368603
18.3953	2.00363		18.3145	15.5379		18.4024	1.07285
18.4009	9.22518		18.4372	13.8035		18.4372	6.06273
18.6438	-1.70066		18.5307	14.303		18.5533	4.83205
18.6569	4.94267		18.729	6.78549		18.6579	4.48275
18.7095	8.57697		18.7422	13.4264		18.6973	9.11748
18.9015	1.53832		18.8935	9.50487		18.7937	9.39295
18.9465	5.74973		19.0355	6.29143		19.0112	0.410659
19.0011	9.22052		19.136	6.25705		19.098	1.42458
19.1578	4.88447		19.1855	10.1217		19.1635	4.06375
19.299	1.73299		19.3694	3.7087		19.235	6.24598
19.4071	1.1163		19.3424	13.4237		19.3512	5.00447
19.4312	6.9259		19.4457	13.1749		19.4602	4.31952
19.5259	7.33567		19.7213	-0.257823		19.5094	8.20821
19.7283	-0.500997		19.7099	8.26824		19.6693	3.62525
19.7063	8.83414		19.8504	5.1685		19.7922	1.88242
19.87	3.96536		19.9838	2.62314		19.8057	8.49538
19.963	4.49966		20.0478	5.37692		19.8604	11.9672
20.0631	4.49365		20.0155	15.4925		20.0147	7.81195
20.2179	0.309192		20.3267	-0.652569		20.1283	6.77184
20.2827	2.99931		20.3239	7.213		20.2696	3.61922
20.4287	-0.520315		20.4247	7.1537		20.2515	12.6533
20.4382	6.40996		20.5012	8.94596		20.4386	5.99139
20.5798	3.23033		20.5829	10.3517		20.5868	2.30389
20.6869	2.68834		20.7295	6.78633		20.6515	5.00802
20.8083	1.05058		20.7594	12.1539		20.768	3.74594
20.9865	-4.93237		20.9667	3.94997		20.7904	9.6865
20.9559	5.06433		21.0569	4.70276		20.9996	1.33764
21.1174	0.361234		21.126	7.0678		21.0768	3.08026
21.1676	4.1666		21.1699	11.3591		21.1012	8.86491
21.3853	-4.82864		21.3014	8.95019		21.2323	6.48973
21.3379	6.44791		21.4244	7.19093		21.3696	3.63813
21.4058	8.9009		21.4546	12.539		21.3614	11.9164
21.5432	6.04176		21.661	4.39789		21.6423	-1.91673
21.7131	0.701976		21.7874	2.382		21.7161	0.0846937
21.7051	8.95865		21.729	14.4996		21.7389	5.99494
21.8456	5.86456		21.8765	10.8661		21.7981	9.11811
22.014	0.637392		22.0006	9.02671		21.9318	6.54261
22.1209	0.106232		22.1911	2.10694		21.9945	9.3951
22.1073	8.80252		22.2292	6.84219		22.113	7.98251
22.3373	-1.14231		22.3114	8.21		22.2216	7.32354
22.3372	6.51667		22.397	9.31252		22.2887	9.8436
22.507	1.1758		22.4853	10.2061		22.4803	2.84063
22.6027	1.50546		22.7113	0.572849		22.5764	3.13666
22.7189	0.270494		22.6451	13.2882		22.5748	10.9125
22.7186	7.94789		22.8696	3.76756		22.8165	0.07761
22.8627	4.57118		22.9134	8.06645		22.8638	4.10598
22.956	5.08599		22.9736	11.1104		22.9739	3.3409
23.1584	-2.73984		23.0344	14.1143		23.1854	-5.18771
23.2261	-0.27279		23.1354	14.0388		23.1304	6.66916
23.2591	4.85682		23.3796	3.01307		23.2864	2.38612
23.4353	-0.971284		23.3389	13.7729		23.4518	-2.61154
23.5151	0.576499		23.5157	7.90451		23.4614	4.30244
23.605	1.35116		23.6364	6.32499		23.4962	9.29124
23.706	1.27478		23.6728	11.1869		23.6735	3.37863
23.855	-2.47223		23.9315	-0.94535		23.7851	2.49877
23.873	3.80296		23.8928	9.66831		23.8044	8.6743
23.9382	6.466		24.0587	4.62498		23.9513	5.08315
24.1413	-1.41506		24.0957	9.45119		24.0645	4.08094
24.1694	4.0827		24.2884	2.3614		24.1468	5.43052
24.2367	6.58765		24.3725	3.57655		24.3294	-0.881635
24.4243	-0.112101		24.3847	10.2954		24.3547	4.83046
24.5128	0.766532		24.5142	8.04353		24.4189	7.57033
24.5898	2.52761		24.5976	9.31389		24.6087	0.710281
24.579	11.0041		24.5906	17.4956		24.7039	1.07453
24.846	-1.76679		24.8624	4.35852		24.8963	-5.98691
24.8864	2.79868		24.9272	7.05382		24.8508	5.14449
24.9696	4.08119		25.0721	3.62275		24.9032	8.78308
25.1673	-3.3895		25.0027	16.5785		25.0265	7.00342
25.2016	1.6405		25.199	9.22123		25.1182	7.64379
25.3288	-0.436876		25.307	8.60539		25.3174	0.058274
25.4685	-3.47032		25.3433	13.4814		25.3669	3.91882
25.5652	-3.21647		25.4975	9.33679		25.41	8.27311
25.6889	-5.02747		25.6249	7.24836		25.5658	4.00416
25.652	5.43915		25.7428	5.88107		25.5813	10.4753
25.8422	-1.45117		25.8304	6.83093		25.743	5.75697
25.9619	-2.95898		25.8771	10.91		25.9251	-0.522705
25.8757	11.2811		25.9874	10.1263		25.8944	9.47287
26.0396	6.39504		26.0486	13.0923		26.0396	6.01816
26.1914	2.43797		26.1834	10.4311		26.1163	7.8041
26.3607	-2.85742		26.3624	4.39705		26.2163	7.80454
26.4267	-0.258263		26.4054	8.75765		26.2356	13.9822
26.5094	1.06863		26.5609	4.51451		26.4088	8.38796
26.5797	3.34295		26.6243	7.31158		26.4713	11.2545
26.6352	6.74769		26.7182	7.78176		26.649	5.31049
26.7277	7.31989		26.8748	3.45741		26.7307	6.71529
26.7363	14.3119		26.9582	4.72668		26.8444	5.66653
26.927	7.37609		27.027	7.11664		27.0236	-0.384686
27.0642	4.5332		27.1558	4.91452		27.0746	3.3665
27.1231	7.68132		27.3077	0.947476		27.1324	6.59036
27.3206	0.224712		27.2123	15.8933		27.3381	-1.48998
27.3378	6.56054		27.4459	5.67866		27.387	2.42363
27.4594	4.90979		27.5278	7.0627		27.3334	14.1733
27.5417	6.26159		27.6575	4.7978		27.5004	9.05112
27.6099	8.69616		27.7661	4.14405		27.7199	-0.0860089
27.7547	5.2729		27.8465	5.64179		27.6648	11.7719
27.8933	2.32173		27.8822	10.5633		27.7878	10.015
27.9707	4.05143		28.125	-0.359526		27.9503	5.24149
28.0169	8.17405		28.207	1.02343		28.0349	6.41783
28.0974	9.66445		28.2136	8.17112		28.1594	4.54723
28.2439	6.11233		28.3551	4.99667		28.2973	1.65015
28.428	-0.319962		28.4034	8.95448		28.335	6.4159
28.4522	5.47988		28.5307	6.86607		28.3735	11.1275
28.594	2.28509		28.5539	12.7447		28.5253	7.16065
28.554	12.9899		28.8016	1.45161		28.7078	0.853901
28.7843	3.02885		28.7783	10.8829		28.713	8.11004
28.8494	5.70164		28.9981	1.72065		28.7304	14.4285
28.9381	6.56402		29.05	5.39911		28.9331	6.5723
29.0978	2.00276		29.1137	8.17887		28.9729	11.1843
29.154	5.35661		29.1848	10.3945		29.1936	1.95512
29.2948	2.23978		29.2698	11.5392		29.1429	13.4785
29.3555	5.2439		29.3139	15.8186		29.2863	10.1613
29.5713	-3.60841		29.4503	13.034		29.471	3.68456
29.5507	5.61302		29.6125	8.27869		29.5027	8.91482
29.6199	7.96855		29.7109	8.40888		29.6582	4.66859
29.7732	3.89996		29.8438	5.89276		29.806	1.01574
29.8746	3.79542		29.9427	5.9829		29.7771	10.8738
30.0331	-0.683559		30.0375	6.38161		29.8019	16.6325
30.0822	3.2117		30.0697	11.5684		30.0171	7.81907
30.151	5.5997		30.248	5.58304		30.1124	8.18225
30.2475	5.87414		30.2576	12.4947		30.2588	4.63551
30.3848	3.02259		30.4101	8.48324		30.3079	8.52962
30.4678	4.32348		30.5765	3.40526		30.3886	10.0113
30.5677	4.33373		30.5929	9.80583		30.4431	13.4896
30.733	-0.65956		30.6419	13.703		30.6558	4.87547
30.7409	6.38548		30.8206	7.69059		30.7039	8.84213
30.8225	7.7925		30.902	9.11037		30.9576	-2.90449
30.9267	7.47574		31.1246	-0.264061		30.9662	4.08636
30.9591	12.6519		31.0914	9.92948		31.0687	3.89515
31.1514	5.59376		31.1449	13.491		31.2005	1.46475
31.2151	8.37374		31.3667	4.17611		31.3383	-1.4215
31.2678	11.9885		31.3292	14.6934		31.2907	9.87016
31.4751	3.78373		31.5855	2.74411		31.5344	-1.11852
31.5074	8.96856		31.5573	12.5489		31.6024	1.32683
31.5822	10.8964		31.6289	14.7234		31.7048	1.14428
31.7755	3.75921		31.8226	7.55676		31.7891	2.34985
31.7301	14.8809		31.8596	12.3797		31.8494	5.39183
31.9747	3.82623		32.0082	8.66495		32.0219	-0.152654
32.1143	0.797109		32.0105	16.1364		32.0292	6.93674
32.1614	4.84719		32.2049	8.91884		32.2004	1.49621
32.1987	9.64222		32.3208	7.71073		32.2728	3.60916
32.2248	15.2948		32.41	8.53713		32.4	1.52741
32.421	7.94649		32.5802	3.17115		32.4401	6.11342
32.5095	8.82403		32.5793	10.8873		32.5298	6.90104
32.6446	6.14138		32.722	7.62622		32.7292	-0.701787
32.7424	6.31295		32.8397	6.27409		32.7771	3.28652
32.8594	5.01518		32.9678	4.12936		32.843	5.89429
32.9242	7.70529		32.9892	10.1434		32.8882	10.0905
32.9612	12.5296		33.1435	5.99117		33.0042	8.86849
33.1232	7.79181		33.165	11.9933		33.0707	11.4308
33.1606	12.5803		33.3259	7.3365		33.2661	4.1387
33.3172	8.24972		33.4565	5.00013		33.3531	5.13638
33.3975	9.75961		33.552	5.34796		33.4877	2.49051
33.4357	14.4918		33.5977	9.50175		33.6113	0.685956
33.7164	0.67065		33.7245	7.45881		33.6975	1.74644
33.7186	8.1499		33.8496	5.53605		33.7819	2.94443
33.8375	6.70704		33.8982	9.47221		33.9022	1.38783
33.8649	12.2654		34.089	2.53078		33.9053	8.80422
34.1002	1.91455		34.0586	12.5023		34.0523	5.21309
34.0641	12.326		34.2299	7.05081		34.2111	0.716751
34.1915	10.2313		34.2926	9.90744		34.2684	3.98286
34.265	12.2652		34.3284	14.8203		34.3762	3.38884
34.4795	3.50603		34.4728	11.4249		34.3483	13.1744
34.4355	14.5249		34.5854	10.4658		34.5522	5.22829
34.5809	11.0572		34.746	5.83399		34.617	7.9216
34.7496	5.79973		34.8131	8.34954		34.838	-1.33031
34.8196	8.09896		35.0361	-1.04981		34.8605	4.59834
34.9016	9.4789		35.0465	5.80444		35.0155	0.393272
35.1092	1.25244		35.1778	3.40851		35.1394	-1.42861
35.211	1.11109		35.0932	17.5282		35.1443	5.84703
35.1856	10.7104		35.3758	3.56494		35.2302	6.92483
35.2612	12.5722		35.3458	13.5094		35.2575	12.4864
35.5145	0.853772		35.5244	7.50461		35.341	13.7548
35.5562	5.31097		35.6424	6.13083		35.4917	9.87564
35.6495	5.8312		35.7333	6.8284		35.7168	0.311894
35.7512	5.69851		35.9371	-1.10595		35.7448	5.82043
35.8366	6.81533		35.9535	5.29029		35.7906	9.97224
35.9553	5.39088		35.9791	10.9762		35.9946	2.01859
35.9507	13.3888		36.0593	12.4978		36.1023	1.43108
36.0987	9.72406		36.2032	9.13925		36.1097	8.51506
36.1727	11.7147		36.3087	8.72373		36.2717	3.77618
36.2734	11.66		36.4385	6.44473		36.3376	6.3872
36.4139	8.57019		36.507	8.85309		36.348	13.2416
36.5687	4.38142		36.5557	12.7849		36.4483	13.2204
36.6395	6.61134		36.772	3.88799		36.6832	2.90088
36.732	7.1922		36.8743	3.71718		36.752	5.29102
36.8125	8.68585		36.7813	18.4833		36.8514	5.34234
36.8351	14.6059		37.0558	5.13722		36.8465	13.3618
37.0473	6.0286		37.1111	8.55905		37.0918	2.25514
37.0619	12.5572		37.2028	9.19599		37.0055	16.5017
37.1634	12.445		37.287	10.4035		37.1555	12.6821
37.3102	8.87236		37.3912	10.0887		37.3651	4.30615
37.4208	8.05859		37.4405	13.9675		37.6111	-6.85902
37.5053	9.25122		37.6443	6.03205		37.6088	0.962327
37.5459	13.7929		37.7186	7.99539		37.6037	9.00782
37.6756	11.5228		37.8058	8.97774		37.7973	1.85001
37.7703	11.9315		37.877	11.1847		37.8987	1.74542
37.9619	4.93072		38.1238	-0.0456329		37.9215	7.64808
37.978	11.3478		38.0271	15.0074		38.1222	-0.0489503
38.0868	10.6726		38.1998	9.44653		38.1347	6.64739
38.2066	9.1637		38.3244	7.56925		38.2593	4.76596
38.3	9.66658		38.419	7.98421		38.3252	7.37591
38.282	18.6996		38.4011	17.0019		38.4721	3.7891
38.4635	12.4633		38.5817	10.8433		38.4907	10.0177
38.521	15.7154		38.6749	11.3633		38.7595	-2.8886
38.6763	11.4887		38.8087	8.77675		38.7375	6.43998
38.8001	9.67445		38.926	7.45928		38.7963	9.59564
38.922	7.99879		39.0525	5.43582		38.9525	5.30069
38.9612	12.6509		39.148	5.77716		39.0877	2.61043
39.1059	9.2363		39.2981	1.94763		39.2097	0.931479
39.1338	14.7535		39.3488	5.72029		39.1386	14.0216
39.228	15.1969		39.4011	9.37059		39.4068	1.15541
39.4103	8.90643		39.435	14.4318		39.4499	5.50969
39.477	11.4536		39.5569	12.7624		39.5516	5.38563
39.6147	8.56958		39.6478	13.4578		39.6889	2.53293
39.6267	15.3071		39.8063	8.98291		39.6471	13.3796
39.7798	11.245		39.9257	7.50192		39.7384	14.0492
39.8256	15.3947		40.0348	6.81245		39.9146	8.22318
40.0341	7.09462		40.1915	2.47619		40.1156	0.496912
40.1128	8.7301		40.1802	10.9936		40.1636	4.4744
40.2278	7.58068		40.4054	1.41667		40.3016	1.57407
40.2539	13.2355		40.4233	7.70245		40.3716	3.86892
40.3657	12.3372		40.5036	9.20561		40.4932	2.21811
40.5256	7.76189		40.5567	12.7942		40.4671	11.8672
40.6077	9.12885		40.789	2.6813		40.5602	12.3971
40.6455	13.8881		40.8678	4.30789		40.6873	10.3273
40.8631	4.89725		40.9897	2.63418		40.9222	0.00884898
40.7667	19.9191		41.108	1.23115		40.9698	4.01989
40.9475	13.7456		41.1984	1.96879		41.1267	-0.324858
41.1329	7.21153		41.2178	8.1398		41.2801	-4.41191
41.2007	9.68074		41.3097	8.75941		41.3288	-0.48531
41.3397	6.69819		41.5013	1.75842		41.2888	10.2216
41.4339	7.14586		41.5336	6.93328		41.3952	9.74134
41.4813	11.1656		41.53	14.8627		41.5607	4.72851
41.6105	8.941		41.7542	5.3616		41.5637	12.1514
41.593	17.9253		41.7669	12.0469		41.6644	12.102
41.8487	6.02173		41.8206	15.59		41.8638	4.49812
41.8911	10.4259		42.0341	6.90751		41.9508	5.49904
41.985	10.8963		42.0673	12.0196		42.0292	7.1518
41.9978	17.5667		42.2741	3.85567		42.067	11.91
42.1953	10.1112		42.4096	1.14466		42.2191	7.92579
42.1878	18.3343		42.3883	10.4189		42.3575	4.98973
42.3057	16.9715		42.524	7.68949		42.4832	3.03142
42.4179	16.0376		42.607	8.99233		42.6002	1.73036
42.6093	9.04875		42.7179	8.16535		42.6387	6.43656
42.6228	15.6726		42.8481	5.8582		42.8155	0.566167
42.7818	11.1601		42.926	7.54867		42.8264	7.38162
42.8892	10.5953		42.9909	10.2353		42.9966	2.01364
42.9477	13.7727		43.0561	12.8992		43.14	-1.30356
43.1355	7.05779		43.1968	9.78973		43.1641	4.50383
43.1849	10.9281		43.3747	3.83579		43.281	3.2136
43.288	10.6969		43.4066	9.04204		43.341	6.27398
43.3521	13.4455		43.5508	5.66511		43.5746	-3.94053
43.4994	9.82624		43.6254	7.6122		43.6406	-1.33491
43.5114	16.5573		43.7605	4.92718		43.6386	6.47128
43.5993	17.4911		43.8462	6.02753		43.7442	6.03861
43.6734	19.4688		43.9827	3.23315		43.8458	5.92103
43.8926	10.3577		44.0325	7.07402		43.9654	4.42723
44.1205	0.575262		44.1286	7.37854		44.0776	3.49323
44.0086	16.7849		44.1875	10.521		44.1569	5.07669
44.1458	13.9431		44.3483	5.87724		44.2353	6.73379
44.3726	4.24735		44.455	5.36534		44.4056	1.35931
44.3957	10.1338		44.5784	3.57577		44.4741	3.77109
44.4804	11.3037		44.5714	11.7662		44.617	0.49072
44.5346	14.8059		44.6685	11.9917		44.6666	4.34585
44.6885	10.6864		44.7871	10.5691		44.7126	8.48358
44.7986	9.9203		44.954	5.4511		44.9412	-1.3541
44.8873	10.787		45.0206	8.00997		44.9065	8.95439
45.0062	9.34199		45.1263	7.57495		45.0707	4.04335
45.0556	13.2145		45.18	11.1191		45.1383	6.5266
45.2469	6.22998		45.3407	6.48186		45.2551	5.23853
45.2565	13.1483		45.4092	8.88805		45.3211	7.84413
45.3615	12.772		45.6292	-0.284985		45.5585	-2.66595
45.4742	11.7991		45.5516	13.3041		45.4781	11.1345
45.5925	10.4028		45.7222	7.90242		45.6564	5.14826
45.742	6.61897		45.9068	1.43523		45.7597	4.90291
45.8165	8.57496		45.8972	9.82486		45.8165	8.20474
45.8602	12.8795		46.0234	7.82091		45.9584	5.00123
46.0331	7.308		46.0948	10.0062		46.0462	5.94153
46.0975	10.0273		46.1494	13.4833		46.1154	8.30027
46.2124	8.89525		46.3104	8.82325		46.1986	9.5838
46.2912	10.5145		46.4586	5.13665		46.4289	-0.381663
46.301	17.4188		46.4468	13.6887		46.4843	3.03712
46.4312	15.1075		46.6255	7.66979		46.4285	14.9568
46.5078	16.9065		46.6311	14.8965		46.5336	14.5674
46.6993	9.90576		46.9111	1.13032		46.7802	3.35677
46.7888	10.7097		46.9967	2.23284		46.9569	-2.51038
46.8751	11.7637		47.0656	4.6163		46.9605	4.86487
46.9749	11.7804		47.0944	10.0651		47.0643	4.58162
47.1014	9.75721		47.279	3.59252		47.1298	7.21971
47.2849	3.37038		47.2905	10.3666		47.2021	9.33807
47.2486	13.8013		47.4291	7.41849		47.3405	6.40742
47.363	12.6963		47.4826	10.9757		47.4576	5.09879
47.3854	18.6379		47.5886	10.5168		47.581	3.31481
47.5664	12.4406		47.7225	7.92384		47.6325	7.02377
47.6827	11.1992		47.8235	7.8548		47.7917	2.50144
47.8082	9.24956		47.8993	9.70878		47.7635	12.3065
47.8143	16.4386		48.0114	8.78651		47.8842	10.7217
47.9681	12.3224		48.0487	13.5846		48.0381	6.60433
48.0354	14.8241		48.1777	11.3684		48.0749	11.4405
48.2136	8.84764		48.3039	9.3644		48.2565	5.19977
48.2549	13.3395		48.4514	5.73194		48.2933	10.0391
48.301	17.4632		48.4973	9.87383		48.4671	4.39939
48.478	11.5734		48.4738	19.3181		48.4823	10.8878
48.5763	11.7125		48.7066	9.16729		48.5517	13.2282
48.6167	16.2704		48.8543	5.5175		48.7607	4.89228
48.7087	16.8848		48.9132	8.66648		48.8296	7.27592
48.8627	12.7545		49.0274	7.57964		48.8646	12.2507
49.0055	9.48388		49.1256	7.71957		49.0052	9.14134
49.1204	8.34962		49.1709	11.9059		49.1775	3.61745
49.1608	12.9086		49.3348	7.02495		49.2731	3.95356
49.3103	9.12479		49.4049	9.30987		49.3708	4.13265
49.4113	9.0484		49.5144	8.59225		49.3897	10.3396
49.4612	12.8841		49.5398	14.2955		49.4179	15.8319
49.5652	12.5803		49.678	11.3798		49.6317	7.13436
49.6585	13.0995		49.7449	13.9084		49.7537	5.45432
49.8554	5.68833		49.8266	15.3108		49.8117	8.66196
49.857	13.2141		50.0188	8.26112		49.8662	12.1511
49.9502	13.7354		50.0002	17.334		49.8805	18.7013
50.0236	15.7705		50.1194	15.8736		50.1408	6.44899
50.0526	21.2097		50.2623	12.5941		50.2011	9.48554
50.2089	16.9019		50.4628	4.9088		50.3677	4.39692
50.4652	4.94739		50.4402	14.2859		50.3604	12.6037
50.5316	7.52272		50.5391	14.3739		50.4546	13.046
50.6049	9.56533		50.7019	9.56985		50.5333	14.6836
50.6445	14.1904		50.7277	15.2482		50.6728	11.663
50.6988	17.6882		50.8689	12.0997		50.8087	8.91864
50.8726	12.0464		51.0055	9.3086		50.8096	16.4975
50.9645	12.6673		51.0208	15.7871		51.0322	7.1221
51.1506	6.08448		51.1981	9.87325		51.0234	15.4513
51.0908	18.3085		51.3228	7.99163		51.2772	3.68516
51.1464	21.7045		51.3353	14.6835		51.3335	7.02922
51.3293	15.3643		51.409	16.6944		51.4311	7.22132
51.3961	17.9115		51.5383	14.4555		51.3939	17.7139
51.4978	17.7831		51.6057	16.9527		51.6185	8.18911
51.5482	21.5798		51.6414	21.8763		51.7444	6.20482
51.7531	13.5537		51.7909	18.0923		51.8292	7.37033
51.8132	16.6108		51.9575	13.0024		51.9569	5.25719
51.874	19.6117		52.0338	14.8131		51.9473	13.6416
52.0482	13.9406		52.0145	23.94		52.1619	4.88018
52.1579	13.1961		52.2158	16.1984		52.1375	14.3928
52.3003	9.95911		52.3794	11.3316		52.2946	10.0329
52.2746	19.5725		52.5285	7.58329		52.304	16.9599
52.4719	12.1354		52.5633	12.5697		52.4655	12.2578
52.584	11.2123		52.7829	3.42702		52.636	6.8682
52.666	12.589		52.8591	5.25067		52.7508	5.74146
52.8146	8.87552		52.8391	14.4307		52.8485	5.91731
52.8348	14.984		53.0092	9.06907		53.0158	0.777805
52.9711	12.205		52.9379	22.1753		52.9884	10.5211
53.0374	14.7911		53.0782	19.0885		53.1416	6.45462
53.2964	2.6266		53.2652	12.4416		53.1315	14.8791
53.273	12.07		53.3684	12.1983		53.3176	8.29189
53.2983	17.7832		53.5358	7.04882		53.4042	9.32529
53.4967	10.2584		53.6003	9.7636		53.453	13.24
53.5445	14.2598		53.7308	7.43048		53.5846	10.8291
53.5919	18.2849		53.8265	7.76314		53.6936	10.143
53.8261	8.0196		53.8428	14.167		53.7619	12.5711
53.82	16.1398		54.0872	3.12829		53.9699	4.30882
53.9789	11.6317		54.0566	13.1161		53.9608	12.6542
54.0575	13.2715		54.2254	7.85947		54.1534	5.57654
54.178	11.7084		54.2454	13.9753		54.0309	22.595
54.2931	10.5557		54.4357	7.07822		54.2805	11.1537
54.3966	10.291		54.5045	9.46275		54.3857	10.7579
54.4787	11.6633		54.5783	11.4694		54.4661	12.2612
54.5464	14.1336		54.6402	14.3856		54.5495	13.5361
54.5953	18.0473		54.7637	12.5917		54.5908	18.0268
54.6334	22.786		54.886	10.8855		54.7542	13.1818
54.808	17.0803		55.0324	7.33964		54.8804	11.1748
54.9595	13.1459		55.1236	8.01988		55.0992	2.09721
55.0686	12.4459		55.2534	5.7398		55.1193	8.20777
55.0989	17.7812		55.2627	12.6807		55.1581	12.8934
55.2279	15.5663		55.4378	6.94005		55.2747	11.6248
55.4293	7.81195		55.557	5.47097		55.3838	10.9312
55.402	17.5553		55.549	13.7328		55.4185	15.9297
55.5438	14.3562		55.6242	15.6345		55.6485	5.98811
55.5875	18.6661		55.7255	15.5383		55.6764	11.5042
55.6769	19.4787		55.9124	8.89034		55.8644	4.77304
55.8083	17.0819		56.0426	6.58645		55.9014	9.59833
55.9152	16.5551		56.144	6.47844		56.0027	9.50024
56.0677	12.5384		56.2353	7.14893		56.1483	6.01088
56.0528	21.3289		56.352	5.87259		56.2302	7.40161
56.1917	18.3561		56.4008	9.79251		56.2415	14.1835
56.2799	19.2618		56.4168	16.2136		56.3087	16.6981
56.3928	18.2802		56.4662	20.0913		56.5645	4.78478
56.6386	7.12808		56.6715	12.0422		56.5725	11.8254
56.5399	22.333		56.7514	13.5779		56.6909	10.415
56.8075	9.51551		56.8309	15.1471		56.7955	10.069
56.8032	17.4917		56.8858	18.6003		56.8629	12.5631
56.824	23.5526		57.0036	17.2406		56.9417	14.1866
57.0562	13.4453		57.0906	18.2392		57.1039	9.4347
57.1921	10.702		57.2819	11.2555		57.2256	7.77416
57.2808	11.5676		57.4081	9.25913		57.3301	7.43461
57.2795	19.3208		57.4438	14.1763		57.3834	11.0104
57.415	16.6035		57.5941	10.3316		57.5829	3.39997
57.5414	14.5857		57.713	8.88959		57.5113	16.5237
57.6598	13.1873		57.7062	17.0551		57.688	10.6598
57.6612	20.7282		57.8363	14.7566		57.8112	8.88881
57.8637	12.8872		57.997	10.1204		57.8237	15.5819
57.8682	20.1976		58.0388	14.5731		57.9682	12.1835
58.0347	15.1144		58.2127	8.92013		58.0412	14.2542
58.1082	17.144		58.2725	11.9966		58.173	11.8195
58.211	16.9301		58.2647	20.2476		58.3472	6.15159
58.3582	13.3239		58.5285	7.72009		58.336	14.6583
58.4454	14.3021		58.4965	17.8205		58.4609	12.7531
58.4921	18.3858		58.7128	8.92575		58.635	7.08842
58.604	17.4767		58.6248	23.3053		58.6127	16.4462
58.6549	21.2366		58.8262	15.554		58.7479	13.7538
58.7666	20.3406		58.9194	16.0761		58.924	7.93432
58.866	20.3876		59.0417	14.3764		58.9528	13.3876
59.0492	14.0268		59.1593	13.0286		58.9464	21.5252
59.0075	24.8691		59.2805	11.409		59.1936	10.2669
59.1688	20.1855		59.3382	14.6479		59.3051	9.39025
59.2795	19.3653		59.416	16.347		59.3516	13.4858
59.3597	20.8816		59.581	11.3838		59.4585	12.9589
59.4829	19.1075		59.6283	15.4163		59.5667	12.34
59.6236	15.9971		59.7713	12.1293		59.6996	9.82187
59.6762	19.6292		59.8551	13.3715		59.7593	12.9115
59.8683	12.5863		59.848	21.5651		59.8507	13.5713
59.9025	17.6217		59.9605	20.6061		59.9577	13.0369
59.9969	18.0499		60.1457	14.0923		59.9713	19.6477
60.1289	15.6065		60.1497	21.4371		60.1285	15.2694
60.2337	15.2399		60.2445	21.839		60.1736	19.4742
60.34	14.764		60.4139	16.5315		60.3861	10.8698
60.3967	18.0735		60.5114	16.7256		60.4682	12.2443
60.4546	21.2996		60.6631	12.7791		60.5336	14.8954
60.6416	14.6496		60.6568	20.9056		60.6178	16.1053
60.6922	18.4279		60.7392	22.255		60.7094	16.75
60.8329	15.3176		60.9681	12.4009		60.9086	9.1645
60.9078	17.2433		61.0067	17.0972		60.9074	16.9036
60.9876	18.7899		61.1316	15.1972		60.9985	17.5916
61.1647	12.8904		61.27	12.2642		61.1938	10.3006
61.202	17.6876		61.4372	7.12776		61.1689	19.8609
61.3151	16.6919		61.3986	17.7241		61.3592	12.9521
61.3327	22.9974		61.5511	13.7126		61.4198	15.9681
61.4894	18.6592		61.5967	17.8762		61.6044	9.49891
61.6048	17.4892		61.7488	13.894		61.6236	15.6798
61.6332	22.9664		61.9197	8.47603		61.8252	7.91785
61.8451	14.4054		61.9327	15.1289		61.8904	10.5776
61.9616	13.1477		61.9945	18.0559		62.0442	6.46997
61.9581	21.0665		62.1611	12.9606		62.057	13.1382
62.0602	20.91		62.2593	13.1005		62.1896	10.6493
62.1441	22.1405		62.3024	17.4568		62.3224	8.14202
62.4157	9.01989		62.4625	12.8661		62.4	9.85974
62.4674	12.7202		62.6183	8.59478		62.4856	10.9592
62.4501	21.6937		62.5619	20.5641		62.4844	18.7048
62.6957	10.5589		62.7547	13.4678		62.6601	12.9167
62.7202	16.3382		62.7769	19.4244		62.6777	19.22
62.7837	19.1312		62.9819	11.3915		62.8663	12.4455
62.837	22.707		62.9654	20.3074		62.9044	17.1874
62.8991	25.6017		63.093	18.1941		63.0285	15.3449
63.0737	19.9014		63.2349	14.9915		63.1181	16.1391
63.2417	14.7024		63.4055	9.59843		63.1638	20.2941
63.234	22.9428		63.3804	19.1639		63.3668	12.4206
63.3777	19.6019		63.3993	25.3739		63.4078	16.934
63.4741	19.8806		63.6421	14.45		63.532	15.0884
63.5939	18.3685		63.7374	14.8141		63.6368	14.725
63.6663	20.4815		63.8442	14.2936		63.6209	23.5869
63.8652	12.9177		64.0326	7.53837		63.8287	15.3474
63.9297	15.6348		63.9777	19.3853		63.9402	14.4664
63.9529	21.5126		64.0819	19.0683		64.0408	14.4268
64.0627	20.7714		64.2663	12.6152		64.0617	20.4767
64.1581	21.1206		64.1997	25.3576		64.1652	20.2141
64.2289	23.357		64.416	16.4672		64.2825	18.8935
64.3172	24.2562		64.5248	15.7939		64.5169	8.61405
64.5758	12.1296		64.5197	23.8349		64.5258	15.5887
64.6462	14.3952		64.6922	18.2979		64.6099	16.8029
64.6564	21.2616		64.8475	14.0644		64.7241	15.7162
64.8326	15.44		64.9274	15.6098		64.8029	17.3463
64.8646	20.6378		65.0231	15.9414		64.9419	14.3636
64.9531	21.5229		65.1511	13.8032		64.9132	24.212
65.0374	22.7264		65.2283	15.55		65.1458	14.0722
65.188	18.857		65.3928	10.6149		65.2691	12.2882
65.2519	21.6251		65.4274	15.6198		65.4082	9.29908
65.2525	29.2278		65.6212	8.44771		65.3833	18.8583
65.4225	23.8772		65.6684	12.4911		65.4995	17.6233
65.4888	26.459		65.6718	19.8802		65.5951	17.9637
65.6423	22.3655		65.7571	21.0033		65.655	21.0284
65.7386	22.6562		65.9524	13.7219		65.8512	13.6725
65.8564	21.2913		66.0766	11.8695		65.9801	11.4651
65.8707	27.8534		66.1191	16.268		65.9498	21.4304
66.0417	22.4227		66.2609	13.0752		66.1198	16.0851
66.1872	18.9496		66.3482	14.0467		66.2701	12.2385
66.2118	24.717		66.3312	23.0037		66.3581	13.1625
66.3683	20.3961		66.5759	11.9347		66.4521	13.621
66.4561	21.3332		66.5858	18.8312		66.4766	19.3937
66.5375	22.7565		66.6354	22.6839		66.6292	15.3738
66.6919	18.5959		66.8427	14.4822		66.714	16.5393
66.6592	28.7496		66.7923	25.9869		66.8072	17.067
66.8464	22.0845		67.018	16.3743		66.9408	14.4926
66.8724	27.7479		67.1306	15.4174		67.0976	10.1576
67.0206	24.0637		67.2187	16.3261		67.2238	8.14951
67.0457	29.791		67.2675	20.246		67.2143	16.5317
67.1609	28.6296		67.4033	17.5079		67.3924	10.5596
67.34	22.5893		67.5888	10.9714		67.4574	13.2377
67.3821	27.0151		67.6429	14.4864		67.6501	6.14922
67.4538	29.1855		67.6136	24.3811		67.617	16.33
67.6409	22.5236		67.8929	10.669		67.7604	13.0149
67.6878	26.5846		67.9166	16.5033		67.7945	18.0611
67.7481	29.6255		67.9555	21.1823		67.9442	14.2577
67.8365	30.516		68.1455	14.3025		68.0565	13.3205
68.0656	20.6448		68.2061	17.3118		68.1391	14.6571
68.1186	24.2445		68.3275	15.6814		68.1773	19.3849
68.1798	27.215		68.385	18.9333		68.2394	22.2829
68.3695	20.3507		68.5993	10.1912		68.4399	14.6021
68.4119	24.7581		68.5614	20.7475		68.6348	7.34792
68.5628	20.8736		68.7827	11.4651		68.55	21.484
68.5862	26.7319		68.7908	18.5023		68.7822	11.3724
68.6361	30.5676		68.9547	13.616		68.9323	7.5409
68.819	24.2252		69.1277	8.03775		68.9673	12.5156
68.8739	27.684		69.1436	14.4708		69.067	12.5453
68.9195	31.8413		69.178	19.4908		69.1859	11.1013
69.1856	19.1419		69.2222	23.7561		69.2584	13.2067
69.3124	17.0937		69.4078	17.211		69.3524	13.6641
69.2853	26.8176		69.536	15.0609		69.4303	15.359
69.397	25.928		69.6359	15.0698		69.513	16.6891
69.4892	26.5284		69.776	12.0058		69.7358	7.29755
69.5418	30.1519		69.7933	18.3327		69.6971	17.9071
69.6491	29.598		69.879	19.4255		69.8737	12.054
69.6635	36.1482		69.981	19.2807		69.9727	12.1335
69.8869	26.7101		70.1028	17.6124		70.0786	11.6835
69.9515	29.4229		70.2412	14.6783		70.171	12.2665
70.1127	24.7458		70.3142	16.7456		70.2954	10.3991
70.0652	36.0245		70.4569	13.4813		70.2929	18.2443
70.2601	28.7715		70.4965	18.105		70.4922	10.6501
70.3708	27.9566		70.6787	11.823		70.5279	15.5729
70.4996	25.7548		70.5913	26.157		70.6274	15.6112
70.5739	27.7205		70.8546	13.6696		70.7461	14.1813
70.6337	30.7972		70.9575	13.4501		70.9304	7.73919
70.8441	22.3585		71.0492	14.0881		71.0159	8.84731
70.8123	32.4375		71.0846	19.0291		71.1592	5.54095
71.0188	24.2965		71.0707	27.7414		71.1322	15.2539
70.9663	35.965		71.1839	26.739		71.2503	13.8738
71.233	23.2202		71.4383	14.9304		71.3343	15.0989
71.2007	33.3381		71.4825	19.1958		71.3345	22.7351
71.3573	29.0151		71.6204	16.3018		71.4941	18.1813
71.5202	24.2026		71.7198	16.3486		71.6424	14.4852
71.5842	26.9555		71.7802	19.3828		71.751	13.8305
71.7141	24.6724		71.8446	22.1041		71.7832	19.0186
71.7219	31.7294		71.9966	18.1316		71.9373	14.885
71.9454	22.2848		72.0608	20.8756		71.9809	19.2035
71.9131	32.4093		72.1977	18.0498		72.1895	10.8947
72.1319	23.3274		72.1989	25.6133		72.2871	11.0846
72.1618	28.6866		72.3788	19.5024		72.3525	13.7303
72.272	27.9064		72.5665	12.798		72.5151	8.95138
72.3597	28.8521		72.6615	13.1827		72.5552	13.5309
72.4594	28.8808		72.6792	19.4826		72.5663	20.3366
72.4996	33.4528		72.8542	13.7452		72.7707	12.3526
72.6523	29.4275		72.854	21.4115		72.8394	14.7449
72.7344	30.7977		72.9686	20.2965		72.9718	12.2755
72.9137	24.7346		73.0856	19.0007		73.0693	12.4676
72.8147	39.9601		73.2289	15.6887		73.1316	15.3493
73.0885	26.6662		73.3234	16.1134		73.2863	11.1681
73.1333	30.8895		73.3847	19.0772		73.3442	14.3909
73.1117	40.1932		73.4412	22.4081		73.4169	16.4843
73.2938	33.9168		73.592	18.5201		73.4803	19.287
73.4408	30.3236		73.7112	17.0565		73.6544	13.6223
73.6494	22.0235		73.8168	16.6312		73.6676	20.2635
73.4939	41.5671		73.8509	21.6761		73.7303	23.116
73.7119	32.5459		73.9985	18.0318		73.8789	19.4046
73.7642	36.1975		74.0255	23.6235		74.0179	16.4231
74.0134	24.7876		74.2485	14.2133		74.0888	18.653
74.0128	32.4813		74.2966	18.1841		74.1413	22.2861
73.9752	43.0129		74.2849	26.7297		74.3683	12.573
74.1982	33.6083		74.5302	15.6217		74.443	14.5116
74.2356	38.399		74.5828	19.2482		74.5343	15.1758
74.3457	37.6253		74.667	20.459		74.6202	16.2633
74.5018	33.3402		74.7606	20.9541		74.7008	17.7439
74.6334	30.9217		74.871	20.1596		74.8692	12.5135
74.8405	22.7343		75.0103	17.1562		74.8745	19.7599
74.9102	25.0573		75.1269	15.8896		75.0537	13.7086
74.9862	26.892		75.2035	17.6786		75.155	13.6127
75.0015	33.374		75.2597	21.0333		75.1772	19.5663
75.0104	40.34		75.3562	21.3065		75.2236	23.665
75.2724	27.9568		75.5584	13.4858		75.3776	19.5347
75.2861	34.5579		75.5954	18.3109		75.4468	21.8956
75.3986	33.6034		75.5893	26.4288		75.6244	15.9645
75.4604	36.5263		75.8032	17.7213		75.7908	10.8889
75.6432	30.1958		75.8403	22.528		75.9014	10.0805
75.7167	32.2308		75.9652	20.6324		75.9337	15.2566
75.7202	39.6083		76.1291	15.746		75.9902	18.5866
75.8609	36.5001		76.1834	19.2437		76.1676	12.6686
75.9642	36.2483		76.2406	22.5193		76.2582	13.3902
76.0748	35.4421		76.2821	26.9926		76.3716	12.3739
76.1164	39.9123		76.4406	22.5242		76.4563	13.5405
76.2153	39.9973		76.5425	22.3761		76.5625	13.0699
76.3955	33.867		76.7481	14.3021		76.6372	15.0053
76.4846	34.7056		76.7616	20.9257		76.638	22.6025
76.5852	34.6584		76.8193	24.1581		76.7323	23.0371
76.6871	34.5171		76.9357	22.9088		76.8449	22.0728
76.8242	31.6818		77.103	17.7669		76.9166	24.2442
76.824	39.3473		77.245	14.5513		77.0637	20.6423
76.9569	36.8325		77.2114	24.7709		77.225	15.9575
77.0705	35.7989		77.4393	14.998		77.2933	18.3834
77.164	36.2942		77.3982	25.7881		77.4453	14.4079
77.3316	31.1309		77.5535	21.5634		77.5593	13.3396
77.425	31.6371		77.6466	22.0899		77.5884	18.7648
77.5141	32.4735		77.7625	20.8817		77.6889	18.7316
77.5752	35.4527		77.7623	28.5448		77.655	28.9752
77.7135	32.5253		77.9751	19.9153		77.8382	22.6132
77.7368	38.3902		78.0136	24.6278		77.984	19.1098
77.9222	31.8615		78.1089	24.9843		78.0668	20.4312
78.0005	33.5273		78.2859	19.0986		78.253	13.8375
78.0574	36.8259		78.4293	15.7802		78.3219	16.2244
78.1181	39.83		78.4371	22.8369		78.3075	24.9759
78.1864	42.256		78.5294	23.4273		78.5081	17.2799
78.3595	36.6726		78.6661	20.6274		78.5461	22.0294
78.4254	39.2782		78.7427	22.4132		78.6686	20.3039
78.4845	42.4123		78.748	29.6616		78.7737	19.921
78.6609	36.5701		78.9044	25.3481		78.8826	19.2447
78.7192	39.7604		78.9278	31.2148		79.0139	16.8512
78.81	40.4723		79.0668	28.2331		79.1145	16.8061
78.9213	39.6055		79.1364	30.5592		79.2247	16.0291
79.0927	34.1477		79.3354	22.9919		79.3815	11.6887
79.154	37.115		79.3983	25.829		79.3082	24.9424
79.251	37.3407		79.5386	22.7477		79.5706	12.5266
79.275	43.1611		79.5542	29.2035		79.4704	27.8418
79.3907	41.9608		79.7034	25.4497		79.6339	22.9828
79.6458	30.1016		79.8327	23.2097		79.8351	15.2511
79.605	40.8736		79.9122	24.7757		79.9287	15.7409
79.6401	45.8343		79.8641	36.104		80.0311	15.5595
79.8942	34.052		80.1214	24.0778		80.0603	20.9781
79.9495	37.4741		80.2113	24.8544		80.1711	20.1513
79.9642	44.0026		80.4065	17.5752		80.2888	18.8026
80.1291	39.0429		80.4309	23.3564		80.4378	15.0545
80.1629	44.1054		80.4855	26.8334		80.5436	14.6121
80.3372	38.4245		80.5941	26.1775		80.6179	16.581
80.3831	42.5667		80.7914	18.738		80.7023	17.7812
80.478	42.9602		80.8069	25.2079		80.8064	17.4665
80.5894	42.0901		80.8552	29.1635		80.8902	18.71
80.7558	37.0113		80.9526	29.3587		81.0385	15.0149
80.7822	42.6476		81.0968	25.9839		81.0916	18.6113
80.8912	41.9606		81.1671	28.258		81.2445	14.5632
81.0403	38.2114		81.2596	28.8354		81.3157	16.7682
81.0745	43.2403		81.4028	25.5299		81.4991	10.3921
81.189	42.1331		81.5627	20.95		81.5768	12.0979
81.2839	42.5267		81.6518	21.7905		81.6149	16.842
81.4397	38.2653		81.7423	22.5195		81.7312	15.5908
81.4786	42.9402		81.7832	27.0425		81.8635	13.1301
81.674	35.6471		81.9526	21.7339		81.8281	23.4819
81.7304	38.9814		81.9668	28.3012		81.9401	22.5684
81.6342	53.9936		82.0987	25.8609		82.0293	23.3961
81.8734	43.3482		82.1515	29.4755		82.2318	15.5605
81.9932	41.8349		82.3331	23.2379		82.2308	23.2877
82.0599	44.3854		82.4143	24.6793		82.3768	19.7712
82.1377	46.088		82.4893	26.5885		82.4088	24.9722
82.2555	44.7242		82.6447	22.3583		82.6225	16.2791
82.3899	42.0978		82.7188	24.3422		82.6534	21.5656
82.3542	52.4768		82.7745	27.7338		82.7524	21.6451
82.4179	55.2546		82.8581	28.9846		82.9404	14.9161
82.5619	51.8963		83.0478	22.1298		83.0063	17.5336
82.6846	50.16		83.1451	22.3391		83.1016	17.8914
82.7441	53.2605		83.2235	23.9895		83.1501	21.832
82.9183	47.5872		83.2053	33.032		83.258	21.2326
83.003	48.7614		83.455	21.5884		83.3616	20.958
83.0849	50.1522		83.5255	23.8441		83.5701	12.6665
83.196	49.2984		83.4649	36.1317		83.6544	13.8667
83.2288	54.4432		83.7023	25.6279		83.6973	18.2329
83.4176	47.659		83.7025	33.2607		83.7086	25.0235
83.4371	53.8118		83.8631	28.6288		83.8354	22.972
83.5743	50.9743		83.9317	31.0307		83.9459	22.1766
83.7286	46.8202		83.9913	34.1266		84.1176	16.6895
83.6173	62.9833		84.1802	27.3281		84.1985	18.1593
83.9712	43.5653		84.1962	33.7525		84.3561	13.7518
83.9655	51.6509		84.2853	34.5876		84.3602	21.0924
84.1011	48.9346		84.4131	32.4656		84.5148	16.9198
84.1639	51.7807		84.5452	30.0134		84.5207	24.1185
84.2039	56.3711		84.6021	33.3139		84.5825	27.0371
84.4301	46.7218		84.8197	24.3228		84.8097	17.3152
84.4048	56.3136		84.7508	37.2428		84.9159	16.8392
84.4956	57.0135		84.9378	30.5904		84.956	21.4274
84.7035	48.7687		85.0524	29.4733		85.1113	17.1985
84.6894	57.4942		85.1934	26.3378		85.1404	22.6248
84.9022	48.8736		85.1902	34.238		85.2809	19.5306
84.9696	51.3634		85.4185	24.4305		85.4345	15.4328
84.9277	62.222		85.389	34.3371		85.4595	21.1708
85.1458	53.1932		85.5288	31.2904		85.5495	21.94
85.2241	54.8557		85.6326	31.0059		85.6076	25.1444
85.2961	57.0012		85.7311	31.1209		85.7593	21.1971
85.4353	54.0024		85.814	32.4292		85.8567	21.3935
85.4519	60.3859		85.9173	32.1782		85.8756	27.6015
85.5673	59.2115		85.9637	36.2811		86.0109	24.9004
85.7026	56.5105		86.1055	33.0904		86.0983	25.8732
85.7194	62.8756		86.2354	30.806		86.2978	18.2639
85.9825	50.4068		86.3873	26.8357		86.3305	23.4118
85.9125	63.4136		86.455	29.3101		86.4594	21.2012
85.9933	64.8791		86.5167	32.2382		86.5951	18.4785
86.2003	56.6992		86.6122	32.5839		86.6047	25.3968
86.2681	59.1684		86.7357	30.7954		86.6638	28.5221
86.4239	54.9027		86.7617	36.451		86.8286	23.5667
86.5003	56.7104		87.002	25.7242		86.9987	18.2106
86.5186	62.9564		86.9711	35.7445		87.0253	23.8242
86.6284	62.213		87.1978	26.0528		87.1501	21.9341
86.7663	59.317		87.2626	28.7448		87.122	31.7315
86.8243	62.5344		87.1837	42.4303		87.2779	27.4615
87.0432	53.4374		87.4292	31.3061		87.4178	24.4117
87.1168	55.4573		87.487	34.5352		87.493	26.306
87.4512	37.5346		87.5621	36.4434		87.5884	26.6648
87.5884	34.6895		87.7402	30.4688		87.686	26.8493
87.6665	36.3683		87.726	39.2114		87.7045	33.0855
87.8231	32.0463		87.8962	33.8433		87.84	30.3736
87.8943	34.247		87.9406	38.0935		88.0275	23.6824
87.9889	34.6622		88.129	31.3393		88.0757	27.6469
88.0913	34.4851		88.1926	34.1213		88.2019	25.6453
88.2135	32.7867		88.2193	39.7347		88.383	19.4479
88.264	36.577		88.3487	37.4892		88.379	27.4046
88.337	38.6434		88.5036	33.2926		88.4314	31.0454
88.4343	38.8507		88.4819	42.6026		88.6186	24.378
88.4812	42.917		88.6564	36.9064		88.7036	25.5251
88.6483	37.7895		88.7443	37.8324		88.8179	24.4406
88.7059	41.035		88.8803	35.0802		88.9531	21.7439
88.9067	33.3261		89.0382	30.6541		88.9369	30.6372
88.8935	41.991		89.0914	34.2373		89.159	21.3008
89.1408	30.7231		89.1	41.228		89.2149	24.6752
89.0913	42.1588		89.3443	30.199		89.3767	19.9558
89.1892	42.3238		89.3028	41.0228		89.3966	26.0848
89.3109	40.6633		89.5326	31.0972		89.5499	22.0064
89.4061	41.0331		89.5612	36.5579		89.6202	24.285
89.5327	39.0033		89.7318	31.1583		89.7481	22.1502
89.6083	40.8749		89.8022	33.4292		89.7999	25.8375
89.8549	29.6664		89.9373	30.7442		89.8522	29.4891
89.8898	34.6423		89.9415	38.0792		89.9578	29.0661
89.8959	41.8292		90.0804	35.1007		90.0892	26.6639
90.09	34.6314		90.1234	39.4667		90.1956	26.1749
90.1672	36.3827		90.272	35.7498		90.3246	23.9654
90.2567	37.1855		90.3622	36.5037		90.3452	30.037
90.2239	47.3468		90.4819	34.9978		90.4856	26.9515
90.4443	38.1426		90.4137	47.8604		90.6185	24.4377
90.5199	40.012		90.7031	33.3839		90.694	26.3092
90.6868	34.8931		90.8054	33.2098		90.8296	23.5951
90.7327	39.0363		90.8858	34.7119		90.9906	18.9288
90.9124	32.944		90.9372	38.4293		91.0942	18.6542
90.889	42.3841		90.9713	43.4742		91.1726	20.3091
90.9578	44.7721		91.2143	32.5352		91.1518	29.5511
91.0899	42.3169		91.25	37.4588		91.3243	24.0066
91.2897	34.6914		91.4125	32.6754		91.4488	22.1414
91.2853	42.6719		91.3962	41.5761		91.5295	23.6188
91.4259	39.5713		91.5362	38.5153		91.5303	31.2095
91.523	39.797		91.6009	41.2193		91.651	29.6226
91.6141	40.4775		91.7189	39.8455		91.73	31.232
91.7239	39.7352		91.8658	36.2628		91.8402	30.4605
91.7532	45.1453		91.9489	37.5603		91.9781	27.5591
91.9268	39.5131		92.0394	38.2882		92.0986	25.9992
91.9993	41.6261		92.0783	42.9595		92.1944	26.3234
92.1276	39.4578		92.2481	37.6217		92.3183	24.4972
92.1319	46.7801		92.3198	39.7951		92.4309	23.5329
92.2097	48.4816		92.3528	44.9212		92.4783	27.5591
92.4072	41.0271		92.5301	39.0063		92.5621	28.7961
92.5702	36.2114		92.6014	41.2089		92.638	30.6459
92.5567	44.8947		92.7379	38.4156		92.8215	24.2601
92.6952	41.9544		92.8278	39.1954		92.8535	29.4665
92.6805	50.7308		92.9491	37.5672		92.931	31.1854
92.8856	42.6949		92.9809	42.7821		93.1237	24.099
92.9814	43.0192		93.1196	39.8285		93.2331	23.3848
93.1024	41.4128		93.2002	41.3133		93.3849	19.4234
93.1264	47.2267		93.2689	43.7108		93.4029	25.6964
93.2568	44.9036		93.4179	39.9668		93.5265	23.8972
93.3638	44.3713		93.4349	46.3154		93.6512	22.006
93.5285	39.4235		93.615	40.1915		93.6875	26.8876
93.5606	44.6214		93.6479	45.323		93.8182	24.5374
93.6041	48.9465		93.804	41.0344		93.8007	33.526
93.7443	45.8762		93.8927	41.9009		94.0023	25.7629
93.7798	50.8087		93.9954	41.6976		94.0941	26.387
93.9934	42.1275		94.1191	39.8874		94.1694	28.2834
94.1041	41.3051		94.2709	35.9247		94.3216	24.2884
94.1628	44.4695		94.2569	44.6489		94.4632	21.1119
94.1664	51.8437		94.4204	39.7973		94.4158	32.3884
94.3091	48.5839		94.4388	46.0376		94.5078	32.9996
94.3888	50.1403		94.6535	37.2673		94.756	21.672
94.4659	51.8874		94.7665	36.2779		94.8211	24.3415
94.5854	50.4023		94.6682	51.4479		94.8885	26.8388
94.6591	52.4189		94.9094	40.6518		95.0343	23.3364
94.7798	50.8353		95.0191	39.9049		95.0315	31.2033
94.8699	51.5959		95.1152	40.2073		95.2268	23.9134
94.9009	56.8717		95.2891	34.5598		95.4206	16.7447
95.0291	54.7228		95.3037	41.0957		95.3531	29.5598
95.1046	56.5933		95.4777	35.4373		95.5229	24.2179
95.3053	48.8974		95.5667	36.2789		95.5193	32.1507
95.3241	55.1076		95.6414	38.2195		95.6586	29.1421
95.468	51.7526		95.7817	35.1382		95.8451	22.5279
95.5998	49.3244		95.7967	41.6384		95.8534	29.548
95.6944	49.7396		95.9317	38.9696		95.9615	28.9312
95.7898	50.0985		95.9813	42.8224		96.1047	25.6292
95.8218	55.2974		96.0316	46.6253		96.2352	23.3017
95.9435	53.6434		96.2365	38.6055		96.223	31.882
96.0239	55.1413		96.2691	43.7652		96.3803	27.5016
96.0948	57.3724		96.3915	42.0514		96.4808	27.4684
96.1371	61.7863		96.3853	50.1801		96.562	28.9057
96.4022	49.1637		96.5188	47.6174		96.6493	29.8763
96.4384	54.0475		96.6452	45.5983		96.6967	33.9015
96.4827	58.3044		96.7309	46.6943		96.8567	29.3185
96.6566	52.6561		96.8497	45.2588		96.9436	30.327
96.7068	56.4712		96.9981	41.5635		97.0928	26.5605
96.7764	58.7975		97.0765	43.2139		97.072	35.8046
96.9282	54.835		97.1732	43.473		97.2644	28.741
97.0581	52.5562		97.2675	43.9128		97.3321	31.2091
97.075	58.9126		97.2999	49.0845		97.3017	41.1895
97.3	49.3544		97.4256	47.1206		97.625	24.1113
97.3246	55.1206		97.5366	46.2838		97.7434	22.7106
97.3787	58.6337		97.7446	38.0268		97.7159	32.4614
97.4618	59.9291		97.7371	46.2486		97.8054	33.2653
97.6137	55.9634		97.7997	49.1085		97.8724	35.7962
97.6835	58.2756		97.9225	47.3687		98.0379	30.7823
97.8144	55.9124		97.8959	57.0512		98.1303	31.3674
97.9401	53.9509		98.1563	44.7868		98.2897	26.8299
98.0213	55.3893		98.164	51.8468		98.2699	35.9961
98.1101	56.2528		98.3991	41.5184		98.3457	37.8449
98.1992	57.0914		98.442	45.8909		98.5639	28.8073
98.2043	64.3454		98.4683	51.526		98.5976	33.8795
98.4962	49.6786		98.5984	49.2264		98.694	34.1636
98.4906	57.7566		98.7773	43.1956		98.8019	33.5599
98.6356	54.3127		98.7724	51.2214		98.8715	35.8851
98.7246	55.1567		98.9618	44.3883		98.9995	33.7492
98.7577	60.2798		98.9976	49.2957		99.0872	34.6906
98.8105	63.8903		99.09	49.8817		99.201	33.6407
98.8594	67.7996		99.1903	49.8592		99.2756	35.5847
99.0324	62.2238		99.3659	44.0807		99.3122	40.4338
99.1175	63.3591		99.4037	48.8419		99.4804	35.2185
99.3617	52.339		99.482	50.4999		99.5789	35.3348
99.3912	57.7339		99.6533	45.0516		99.5919	41.9933
99.4968	57.3056		99.6171	55.4704		99.817	32.4317
99.542	61.4975		99.6819	58.1657		99.8908	34.4385
99.5568	68.0207		99.8706	51.3878		99.9425	38.1302
99.7005	64.6808		99.8227	62.6987		100.153	29.6719
99.743	69.0763		100.099	49.2541		100.155	37.2118
99.8301	70.0697		100.197	49.4006		100.244	37.9896
99.9759	66.5696		100.305	48.7696		100.366	36.3389
100.083	66.0481		100.444	45.7716		100.428	39.2368
100.16	67.7822		100.554	45.0269		100.605	33.3697
100.246	68.8243		100.539	53.8031		100.719	32.3079
100.396	65.0177		100.691	49.861		100.814	32.6927
100.466	67.3429		100.648	60.7442		100.842	38.2229
100.522	70.7055		100.848	53.1531		101.061	29.1204
100.685	65.8789		100.938	53.9059		101.121	32.1451
100.719	70.9468		101.052	52.8678		101.193	34.2753
101.015	55.9357		101.022	62.7917		101.224	39.5532
101.403	33.894		101.266	51.7693		101.384	35.0212
101.472	36.2766		101.391	49.8801		101.527	31.7321
101.546	38.2727		101.523	47.4387		101.626	31.7986
101.668	36.6111		101.507	56.2625		101.593	41.9577
101.825	32.2664		101.573	58.8809		101.767	36.2855
101.892	34.7421		101.614	63.4148		101.881	35.254
101.858	45.0095		101.82	55.2725		101.979	35.4244
102.006	41.3599		102.054	45.0633		102.037	38.6061
102.112	40.9143		102.298	34.0073		102.135	38.7365
102.301	34.089		102.468	28.7063		102.264	36.5313
102.292	42.428		102.547	30.2766		102.229	46.843
102.394	42.3115		102.608	33.2837		102.408	40.8579
102.603	33.9778		102.78	27.7986		102.615	32.6552
102.658	37.3804		102.882	27.6213		102.587	42.4537
102.73	39.5541		102.938	30.9976		102.657	44.7539
102.797	42.0352		103.068	28.6862		102.841	38.3303
102.928	39.6925		103.059	37.0422		102.906	41.0149
103.057	37.4842		103.302	26.1064		102.999	41.5123
103.119	40.3659		103.397	26.4586		103.13	39.1296
103.153	45.4533		103.429	31.7179		103.19	42.2181
103.258	45.0543		103.565	28.9581		103.234	46.5248
103.357	45.163		103.45	45.3852		103.439	38.5126
103.441	46.3372		103.663	36.7503		103.571	36.0606
103.566	44.4808		103.71	40.8154		103.646	37.9905
103.675	43.7525		103.955	29.7204		103.722	39.8133
103.816	40.6552		104.04	30.8608		103.881	35.2866
103.847	45.9007		104.134	31.2985		103.92	39.9647
104.013	40.8933		104.169	36.272		103.97	43.7906
104.076	43.7383		104.378	27.9456		104.111	40.6824
104.209	41.1563		104.321	39.9507		104.12	47.5974
104.318	40.4909		104.507	33.4196		104.341	38.339
104.382	43.259		104.61	33.2044		104.477	35.599
104.641	31.1064		104.655	37.3896		104.421	47.5056
104.591	42.5626		104.782	35.3239		104.519	47.6685
104.649	45.818		104.86	37.0209		104.635	46.4638
104.694	50.025		104.934	38.9864		104.83	39.2324
104.845	46.1015		105.065	36.6554		104.848	45.4707
104.978	43.6084		105.153	37.5825		105.022	39.8537
105.147	38.3141		105.224	39.7581		105.094	41.9655
105.13	47.2323		105.408	33.3776		105.22	39.9856
105.289	42.7794		105.559	29.4679		105.275	43.3903
105.369	44.2611		105.516	40.3555		105.347	45.5584
105.5	41.8719		105.69	34.7145		105.589	34.7462
105.616	40.6716		105.694	42.0614		105.55	45.3731
105.755	37.7269		105.775	43.5093		105.608	48.5352
105.778	43.6112		105.974	35.929		105.735	46.4871
105.887	42.8862		106.066	36.605		105.826	47.2
105.953	45.5406		106.127	39.5276		105.959	44.7024
106.149	38.1934		106.243	38.3065		106.061	44.5231
106.108	48.9729		106.413	32.9936		106.073	51.2303
106.256	45.3136		106.489	34.7934		106.355	37.3528
106.329	47.3833		106.484	42.8322		106.356	44.9229
106.426	47.6231		106.611	40.7709		106.437	46.3591
106.455	52.9974		106.762	36.884		106.49	49.9717
106.688	42.8274		106.864	36.7565		106.529	54.6086
106.694	50.0641		106.964	36.7524		106.706	48.7187
106.83	47.2883		107.089	34.8166		106.775	51.1262
106.89	50.3379		107.187	34.9642		106.921	47.6184
106.97	51.8998		107.25	37.8576		107.099	41.6224
107.099	49.6935		107.344	38.2704		107.043	53.5659
107.234	47.0077		107.412	40.7296		107.189	50.0527
107.273	51.6749		107.477	43.4065		107.274	51.1706
107.292	57.8375		107.653	37.6442		107.383	50.5203
107.492	50.252		107.691	42.3243		107.482	50.5955
107.541	54.157		107.842	38.4839		107.623	47.4851
107.677	51.4084		107.875	43.6144		107.633	54.3471
107.83	47.3029		107.889	50.1319		107.751	52.9551
107.971	44.211		108.101	41.575		107.861	52.1878
108.05	45.7891		108.179	43.2676		107.965	51.8883
108.094	50.0991		108.305	41.3124		108.128	47.0682
108.071	59.5165		108.338	46.4049		108.201	49.126
108.212	56.3845		108.501	41.6215		108.315	48.0588
108.32	55.77		108.607	41.1226		108.423	47.4962
108.503	49.3777		108.62	47.8458		108.439	53.924
108.524	55.445		108.786	42.7602		108.544	53.5227
108.592	57.8828		108.818	47.9871		108.659	52.3733
108.79	50.3959		108.902	49.199		108.74	53.8116
108.902	49.462		109.084	42.9472		108.844	53.5165
108.967	52.1337		109.11	48.5758		108.921	55.2818
109	57.3326		109.213	48.3346		109.03	54.5871
109.101	57.241		109.416	40.4782		109.086	57.9669
109.221	55.678		109.462	44.6461		109.345	45.8337
109.387	50.6555		109.572	43.8711		109.304	56.6208
109.365	60.0187		109.611	48.5381		109.523	47.4978
109.476	59.1433		109.722	47.6992		109.531	54.5558
109.695	50.0701		109.805	49.0118		109.634	54.3169
109.833	47.172		109.922	47.716		109.666	59.5093
109.857	52.9815		109.917	55.6963		109.809	56.2549
109.953	53.2939		110.156	45.0962		109.974	51.28
110.062	52.5678		110.163	52.2038		109.957	60.209
110.065	59.9789		110.271	51.6302		109.98	66.0965
110.212	56.4029		110.385	50.5173		110.303	49.0876
110.361	52.6895		110.456	52.7503		110.352	52.9589
110.414	56.2296		110.547	53.4359		110.362	59.8242
110.479	58.9587		110.56	60.1321		110.501	56.8849
110.656	53.0212		110.799	49.4757		110.639	53.9781
110.617	63.673		110.779	58.6319		110.676	58.7741
110.755	60.803		110.868	59.4648		110.667	67.0968
110.754	68.5486		111.124	47.5469		110.894	57.3815
110.881	66.4377		111.098	57.2359		111.009	56.2363
111.044	61.6404		111.257	52.709		111.228	47.1858
111.178	59.0379		111.334	54.4288		111.088	65.5091
111.27	59.6545		111.492	50.008		111.26	60.0057
111.278	66.6887		111.428	62.5415		111.387	57.9933
111.409	64.3201		111.562	59.955		111.431	62.2555
111.403	72.3981		111.766	51.9838		111.545	61.1732
111.619	63.5598		111.885	50.5624		111.594	65.0987
111.723	63.2517		111.878	58.7192		111.827	54.8886
111.805	64.6068		111.903	64.4744		111.872	59.1378
111.802	72.5246		112.189	50.2361		111.887	65.584
112	65.0398		112.135	62.0809		112.038	61.7135
112.017	71.3973		112.247	61.1587		112.041	69.17
112.055	76.1533		112.271	66.9225		112.137	69.4563
112.246	69.1537		112.406	64.2895		112.255	68.1163
112.391	65.6979		112.601	56.9951		112.401	64.5641
112.357	76.0097		112.675	58.9606		112.558	60.2237
112.449	76.6068		112.79	57.8304		112.618	63.2981
112.559	75.806		112.81	63.9419		112.709	63.9342
112.763	67.8795		112.988	57.9901		112.835	62.0073
112.756	76.0691		113.076	58.9053		112.895	65.0482
113.017	63.7464		113.234	54.5116		112.969	67.0192
113.004	72.4102		113.294	57.5534		113.137	61.8451
113.121	71.0659		113.384	58.317		113.123	70.5651
113.275	66.9984		113.41	63.9488		113.258	67.9095
113.343	69.433		113.582	58.4691		113.276	74.1771
113.349	76.6361		113.736	54.3613		113.52	63.1613
113.477	74.4927		113.714	63.6681		113.52	70.7932
113.553	76.3458		113.951	53.2141		113.609	71.6079
113.802	64.8948		113.85	68.5931		113.718	70.9175
113.929	62.8261		113.943	69.1456		113.847	68.7362
113.854	76.2563		114.056	68.0955		113.886	73.3785
114.026	70.7249		114.239	61.7962		113.942	76.8027
113.981	81.8293		114.271	66.9764		114.26	60.1142
114.245	69.2912		114.457	60.3923		114.653	37.6557
114.363	67.9122		114.448	68.7257		114.723	39.9743
114.426	70.7236		114.608	64.1295		114.802	41.5957
114.532	70.2899		114.673	66.8367		114.852	45.401
114.552	76.4362		114.814	63.6818		114.965	44.427
114.653	76.3241		114.986	58.2302		115.091	42.4243
114.779	74.3734		114.971	67.0097		115.26	37.196
114.825	78.5123		115.116	63.5721		115.264	44.5052
114.924	78.5247		115.206	64.3574		115.315	48.2444
115.088	73.6386		115.201	72.3724		115.51	41.0162
115.187	73.7539		115.468	59.6012		115.688	35.0538
115.319	71.3376		115.505	64.4101		115.668	44.1799
115.356	76.0991		115.633	62.2546		115.801	41.6986
115.499	72.8187		115.567	74.9829		115.884	42.9876
115.561	75.7233		115.619	78.6235		115.988	42.7163
115.622	78.6938		115.84	69.3898		116.183	35.4328
115.746	76.8958		115.919	71.0164		116.145	45.9969
115.899	72.8554		116.337	46.6606		116.278	43.4993
115.944	77.0852		116.512	40.9297		116.444	38.4215
115.967	82.9186		116.631	39.4671		116.368	51.9188
116.106	79.9718		116.776	36.062		116.622	40.0867
116.127	86.0055		116.84	38.8331		116.676	43.6613
116.343	77.1326		117.025	32.2956		116.799	41.8828
116.439	77.4179		116.961	44.8474		116.891	42.4917
116.481	81.9032		117.026	47.5178		116.935	46.7876
116.671	74.9945		117.263	37.0638		117.209	33.4395
116.646	84.5549		117.372	36.4177		117.303	33.9185
116.727	86.0247		117.421	40.2943		117.253	45.3845
116.76	91.1337		117.528	39.7272		117.418	40.4583
116.91	87.3185		117.601	41.7825		117.402	49.2693
117.121	78.8083		117.692	42.5353		117.495	49.8079
117.198	80.5705		117.86	37.2982		117.675	43.7545
117.241	84.9866		117.914	40.864		117.693	49.9691
117.388	81.389		117.948	45.8689		117.866	44.4343
117.47	82.7397		117.994	50.0151		117.983	43.1333
117.447	92.1463		118.248	38.2131		118.195	34.5743
117.65	84.2836		118.326	39.8884		118.201	41.7655
118.113	56.5379		118.446	38.3998		118.199	49.5836
118.342	46.697		118.51	41.1428		118.257	52.7902
118.442	46.6553		118.668	36.7524		118.37	51.7674
118.558	45.442		118.726	39.9501		118.472	51.6032
118.559	52.9916		118.843	38.6077		118.663	44.6403
118.79	43.037		118.924	40.0567		118.654	52.989
118.866	44.8122		118.916	48.3673		118.771	51.7464
118.864	52.6628		119.102	41.7778		118.978	43.5383
119.032	47.414		119.218	40.587		119.066	44.4299
119.154	45.7752		119.278	43.5854		119.123	47.7133
119.195	50.2432		119.431	39.5318		119.157	52.8028
119.271	52.1007		119.46	45.0228		119.238	54.2661
119.395	50.2756		119.553	45.5644		119.415	48.3285
119.484	51.1618		119.561	52.5443		119.606	41.397
119.686	43.3327		119.67	51.8808		119.565	52.1679
119.677	51.6532		119.774	51.5714		119.615	56.0198
119.913	41.2558		119.914	48.502		119.83	47.2356
119.837	54.7109		120.022	47.9067		119.981	43.324
120.01	49.1286		120.126	47.6027		119.978	51.1724
119.987	58.5774		120.219	48.1205		120.05	53.3167
120.21	49.188		120.303	49.3595		120.216	48.2736
120.307	49.4062		120.381	51.0619		120.261	52.499
120.38	51.4325		120.513	48.6237		120.358	52.7128
120.386	58.6768		120.651	45.6853		120.453	53.1528
120.559	53.0512		120.829	39.7736		120.404	64.4921
120.674	51.905		120.943	38.651		120.697	49.7722
120.793	50.46		120.902	49.4769		120.802	49.3655
120.827	55.5376		121.12	40.4814		120.923	47.7732
121.002	49.821		121.14	46.5972		121.062	44.8046
121.111	49.0853		121.261	44.9928		121.021	55.5852
121.123	55.8185		121.338	46.6855		121.24	46.4849
121.256	53.2809		121.466	44.5884		121.426	39.9107
121.443	46.6689		121.499	49.6993		121.344	53.866
121.393	58.1371		121.693	42.5013		121.485	50.7156
121.58	51.5055		121.729	47.3957		121.486	58.3139
121.612	56.6958		121.725	55.4085		121.679	51.1366
121.758	53.2108		121.882	50.9932		121.823	47.8085
121.776	59.421		121.966	52.243		121.963	44.7555
121.873	59.716		122.162	44.9269		121.88	58.7227
122.024	55.7882		122.172	51.7909		122.079	51.1946
122.177	51.7207		122.3	49.6267		122.142	53.9843
122.21	56.8709		122.512	41.0546		122.36	44.9998
122.331	55.2754		122.387	58.3187		122.341	54.0913
122.396	57.9514		122.591	50.3638		122.34	61.8358
122.515	56.5172		122.757	45.3172		122.506	56.7439
122.657	53.2704		122.823	47.9378		122.611	56.4282
122.73	55.3369		122.978	43.7228		122.707	56.6982
122.858	53.2378		123.068	44.4561		122.79	57.9948
122.893	58.2029		123.037	54.4526		122.879	58.856
123.072	52.1333		123.163	52.5211		122.998	57.412
123.123	55.8531		123.308	49.0836		123.047	61.3245
123.258	53.177		123.352	53.3792		123.291	50.3055
123.255	61.1132		123.452	53.3546		123.198	65.0264
123.343	62.0438		123.591	50.4043		123.325	62.9641
123.508	57.07		123.6	57.3191		123.484	58.5143
123.679	51.61		123.705	56.9805		123.526	62.9098
123.779	51.6376		123.902	49.5637		123.644	61.5177
123.745	61.8508		123.959	52.8112		123.999	42.0119
123.924	55.8365		124.018	55.9461		124.134	39.3498
123.961	60.6553		123.985	66.105		124.256	37.6871
124.123	55.9338		124.175	59.2448		124.419	32.8843
124.15	61.4781		124.263	60.1968		124.597	26.8743
124.257	60.9827		124.475	51.5836		124.543	38.651
124.298	65.4757		124.467	59.8649		124.623	40.2193
124.371	67.5659		124.651	53.4432		124.724	40.1288
124.534	62.6993		124.614	63.9627		124.836	39.2533
124.61	64.5697		124.85	53.5498		124.956	37.7227
124.663	68.1889		124.94	54.2702		125.035	39.331
124.938	54.7478		125.033	54.8248		125.228	32.2014
125.233	39.8416		125.087	58.3982		125.314	33.2445
125.289	43.229		125.211	56.548		125.276	43.7934
125.462	37.6868		125.271	59.5714		125.488	35.2908
125.647	31.1635		125.353	60.976		125.537	39.199
125.678	36.4047		125.516	56.1601		125.694	34.8466
125.748	38.7245		125.549	61.2797		125.721	40.4104
125.888	35.6834		125.656	60.7472		125.847	38.4218
125.977	36.4939		125.7	65.0526		125.885	43.1171
125.968	44.848		125.888	58.292		125.972	44.182
126.154	38.2879		126.04	54.3293		126.162	37.2862
126.276	36.6177		126.052	61.0525		126.243	38.7332
126.332	40.0018		126.143	61.7295		126.346	38.4998
126.373	44.5219		126.21	64.2711		126.348	45.9941
126.543	39.1171		126.317	63.7484		126.608	33.7343
126.632	40.0066		126.588	50.6611		126.644	38.6819
126.694	42.8872		126.588	58.3122		126.747	38.4398
126.89	35.5562		126.68	58.9427		126.792	42.623
126.852	46.0748		126.791	58.0886		126.926	40.0605
126.99	43.1995		126.953	53.3171		127.036	39.2933
127.035	47.4195		126.953	61.0332		127.174	36.3724
127.158	45.6681		127.074	59.3801		127.223	40.3001
127.376	36.6144		127.196	57.7486		127.375	36.3332
127.467	37.3338		127.234	62.486		127.529	32.1617
127.4	50.0689		127.335	62.3866		127.546	38.544
127.599	42.5322		127.443	61.7686		127.598	42.1718
127.629	47.8816		127.564	60.2064		127.76	37.4805
127.814	41.4016		127.619	63.5969		127.811	41.1917
127.927	40.3746		127.654	68.6223		127.901	41.9436
128.107	34.2812		127.792	65.7045		128.072	36.5323
128.102	42.344		127.915	63.9593		128.109	41.3586
128.219	41.004		128.056	60.7957		128.251	38.1746
128.189	50.9856		128.203	57.1849		128.288	42.9913
128.294	50.5876		128.197	65.319		128.451	38.1506
128.478	44.1174		128.316	63.8564		128.467	44.625
128.619	41.0471		128.478	59.1141		128.633	39.5115
128.723	40.686		128.567	59.9968		128.762	37.316
128.711	49.2523		128.53	70.4426		128.861	37.4226
128.839	47.1728		128.678	66.7961		128.852	45.7388
128.981	43.9726		128.741	69.63		128.963	44.9379
129.139	39.5337		128.838	69.8165		129.012	48.8169
129.112	49.2391		128.982	66.5197		129.184	43.3212
129.24	47.1011		129.026	70.7395		129.321	40.5053
129.376	44.3113		129.217	63.8165		129.348	46.1026
129.454	46.0031		129.26	68.1349		129.461	45.1123
129.58	44.047		129.379	66.7167		129.522	48.0287
129.671	44.7459		129.399	72.8422		129.715	40.9835
129.734	47.5529		129.568	67.538		129.835	39.441
129.906	42.0421		129.519	78.9388		129.931	39.7229
129.95	46.3553		129.65	76.6273		129.969	44.4757
130.06	45.5296		129.727	78.3449		130.1	42.1449
130.194	42.9357		129.945	69.3061		130.253	38.0752
130.342	39.3165		130.09	65.9086		130.34	39.0534
130.299	50.2606		130.085	73.9084		130.416	40.9053
130.343	54.5403		130.168	75.2221		130.486	43.2154
130.534	47.5958		130.259	75.8839		130.559	45.2428
130.651	46.3013		130.277	82.187		130.726	40.1639
130.691	50.8354		130.469	75.1492		130.769	44.5149
130.721	56.2086		130.533	77.9019		130.93	39.8161
130.84	54.7322		130.63	78.1707		130.972	44.2852
131.042	46.9919		130.762	75.6697		130.989	50.6459
131.186	43.6109		130.869	75.2022		131.252	38.1748
131.182	51.5741		130.92	78.9532		131.371	36.6702
131.373	44.6004		131.081	74.2456		131.393	42.6974
131.395	50.5746		131.196	73.1306		131.422	48.1204
131.445	54.4374		131.212	79.5506		131.537	46.9601
131.628	48.0527		131.387	73.7689		131.623	48.0098
131.688	51.125		131.406	79.968		131.813	41.1735
131.887	43.5244		131.604	72.5339		131.923	40.3576
131.944	46.7981		131.542	84.9147		131.958	45.3864
132.04	47.1441		131.815	71.6455		132.054	45.69
132.075	52.1426		131.89	73.611		132.125	47.8755
132.144	54.4744		131.933	77.9792		132.256	45.4928
132.434	39.9494		132.031	78.0877		132.38	43.7045
132.457	45.8781		132.106	80.0435		132.36	52.8966
132.46	53.2544		132.167	83.0344		132.528	47.6802
132.589	51.0569		132.363	75.6338		132.601	49.7271
132.763	45.4042		132.416	79.2592		132.678	51.4838
132.9	42.5689		132.497	80.705		132.748	53.8285
132.883	51.4947		132.559	83.6082		132.916	48.6002
132.951	53.952		132.733	77.9401		133.005	49.4235
133.046	54.3553		132.855	76.2783		133.081	51.3178
133.189	51.0436		132.857	83.7551		133.237	46.9795
133.336	47.485		132.973	82.5633		133.297	50.0734
133.34	54.8397		133.162	75.7507		133.39	50.5622
133.523	48.4897		133.181	81.9672		133.51	49.0717
133.549	54.1629		133.242	84.9072		133.573	51.8949
133.683	51.5809		133.338	85.2398		133.737	47.0239
133.756	53.6008		133.472	82.6089		133.702	57.314
133.884	51.4801		133.508	87.5564		133.831	55.1478
133.86	60.9441		133.627	86.0938		133.923	55.747
134.106	49.7822		134.084	58.8026		133.962	60.4305
134.159	53.3559		134.299	50.0259		134.208	49.2415
134.217	56.6404		134.297	57.8222		134.25	53.703
134.415	49.1189		134.464	52.6868		134.327	55.4023
134.394	58.3706		134.601	49.8155		134.409	56.8331
134.531	55.5277		134.639	54.6006		134.557	53.1218
134.561	60.9183		134.779	51.5669		134.592	58.0987
134.647	62.0037		134.835	54.9054		134.691	58.2312
134.803	57.6601		135.014	48.8778		134.791	58.2186
134.838	62.6403		135.122	48.2295		134.983	51.1442
134.975	59.8743		135.275	44.1834		135.096	50.207
135.108	57.3172		135.308	49.3312		135.26	45.2862
135.213	56.929		135.415	48.8204		135.169	59.8662
135.381	51.7029		135.498	50.0767		135.397	50.1238
135.394	58.4123		135.584	51.1879		135.409	56.8115
135.536	55.145		135.758	45.5295		135.593	50.4366
135.578	59.6347		135.849	46.1935		135.531	62.7763
135.701	57.8897		135.818	56.2344		135.736	54.7534
135.77	60.2626		136.018	48.6086		135.84	54.4636
135.808	64.9818		136.021	56.0367		135.795	65.6048
135.994	58.4131		136.19	50.6935		135.931	62.829
136.159	53.4371		136.325	48.0875		135.96	68.2769
136.181	59.395		136.312	56.685		136.226	55.546
136.284	59.179		136.502	49.7912		136.332	55.0917
136.265	68.2542		136.485	58.7461		136.4	57.563
136.49	58.7566		136.62	56.1292		136.488	58.4622
136.539	62.6302		136.674	59.6193		136.53	62.9117
136.601	65.5682		136.843	54.3518		136.642	61.9951
136.751	61.7086		136.941	54.4896		136.753	61.1813
136.908	57.3639		136.993	58.1648		136.891	58.2788
137.013	56.9703		136.98	66.797		137.016	56.3096
137.112	57.0238		137.331	47.6537		136.96	68.3116
137.127	63.5535		137.333	55.0905		137.168	60.0483
137.333	55.4558		137.452	53.6453		137.3	57.5984
137.306	65.1916		137.563	52.788		137.484	51.1823
137.484	59.1675		137.738	47.0668		137.451	61.3013
137.511	64.7616		137.716	56.3898		137.539	62.2751
137.533	70.7531		137.823	55.8985		137.576	67.0907
137.756	61.3692		137.863	60.5081		137.679	66.854
137.838	62.6982		137.904	64.9727		137.813	64.2504
137.855	69.0969		138.16	53.0331		137.849	69.1623
138.08	59.5581		138.417	41.099		137.949	69.1259
138.192	58.6036		138.525	40.4875		138.151	61.3455
138.251	61.7593		138.655	38.1522		138.266	60.1722
138.327	63.6189		138.719	40.9471		138.336	62.5006
138.427	63.5934		138.854	38.2762		138.443	61.937
138.608	57.4123		139.041	31.5859		138.523	63.5247
138.546	69.8258		138.991	43.0571		138.544	69.5638
138.701	65.5969		139.188	35.6739		138.764	60.3617
138.768	68.0856		139.29	35.4631		138.836	62.479
138.941	62.5011		139.351	38.4713		138.88	66.8247
139.117	56.7228		139.47	37.0509		139.031	62.9206
138.978	75.0201		139.516	41.169		139.138	62.3818
139.15	69.493		139.65	38.5901		139.171	67.4865
139.24	70.2926		139.705	41.9935		139.143	77.2611
139.3	73.326		139.889	35.5566		139.332	70.4455
139.409	72.6075		139.957	37.9964		139.465	67.9848
139.455	76.7734		140.091	35.4391		139.608	64.6784
139.593	73.8342		140.079	44.0301		139.643	69.6185
139.702	73.2186		140.25	38.5765		139.702	72.7936
139.886	66.7592		140.397	34.9721		139.89	66.0321
139.839	77.9719		140.52	33.2345		139.997	65.5085
140.094	66.1505		140.607	34.2039		140.024	71.1167
140.159	68.8331		140.652	38.4151		140.091	73.5934
140.203	73.1409		140.807	34.2001		140.205	72.5717
140.265	76.0335		140.812	41.482		140.282	74.2883
140.437	70.5323		140.949	38.693		140.443	69.6458
140.471	75.5623		140.96	45.4509		140.454	76.484
140.658	68.9265		141.087	43.3809		140.522	78.9337
140.743	70.0466		141.201	42.3146		140.628	78.4231
140.788	74.2926		141.33	40.0919		140.803	72.7249
140.951	69.4802		141.392	43.0688		140.815	79.484
141.024	71.4892		141.453	46.0542		141.09	66.0536
141.104	73.0229		141.573	44.5235		141.444	46.6431
141.23	71.0668		141.728	40.2586		141.46	53.0633
141.366	68.2965		141.739	47.0652		141.616	48.776
141.343	77.6977		141.89	43.2292		141.651	53.7648
141.415	79.8496		141.988	43.3637		141.746	54.141
141.513	80.0212		142.039	47.1299		141.926	48.0161
141.629	78.783		142.282	36.1486		142.077	44.1164
141.773	75.4734		142.385	35.9421		142.148	46.3387
141.82	79.4845		142.393	42.9479		142.21	49.2442
141.974	75.3921		142.456	45.837		142.285	51.2099
142.031	78.6886		142.592	43.0372		142.272	59.8477
142.134	78.4747		142.716	41.2628		142.493	50.5958
142.363	68.5937		142.713	49.0872		142.578	51.719
142.356	76.7779		142.868	44.9264		142.635	54.9787
142.459	76.5683		142.917	48.7802		142.734	55.096
142.544	77.6797		143.221	33.2415		142.903	49.8233
142.666	76.004		143.14	47.0342		143.128	40.2379
142.698	81.1943		143.362	37.7172		143.092	50.6493
142.777	82.8374		143.387	43.4464		143.27	44.7248
142.839	85.7169		143.488	43.3947		143.372	44.5801
143.032	78.6415		143.531	47.7607		143.373	52.0907
143.114	80.0236		143.639	47.1178		143.476	51.8638
143.143	85.4564		143.783	43.7647		143.519	56.283
143.291	81.7169		143.838	47.2364		143.635	55.0686
143.419	79.5854		143.874	52.0885		143.909	41.7064
143.488	81.9821		144.055	45.9094		143.895	50.4492
143.45	92.5245		144.141	46.9838		144.036	47.3302
143.612	87.802		144.112	56.859		144.192	43.0353
143.677	90.5137		144.342	46.9485		144.185	51.1879
143.898	81.2662		144.476	44.3339		144.318	48.685
143.931	86.3817		144.609	41.7874		144.422	48.3909
144.013	87.7714		144.681	43.9847		144.535	47.3985
144.117	87.4059		144.729	47.962		144.65	46.262
144.09	97.1709		144.855	45.9613		144.647	54.1483
144.307	88.1779		144.926	48.1975		144.738	54.845
144.457	84.4124		145.012	49.2209		144.975	44.3641
144.506	88.246		145.167	45.0038		144.934	55.1144
144.606	88.2973		145.111	56.9817		145.043	54.4554
144.638	93.4638		145.3	50.1486		145.252	46.1109
144.728	94.2785		145.418	48.8138		145.28	51.6649
144.881	90.2013		145.527	48.1308		145.323	56.0181
145.01	87.9755		145.624	48.34		145.42	56.2145
144.982	97.7752		145.555	61.2827		145.587	51.0837
145.152	92.3943		145.722	56.155		145.599	57.8071
145.181	97.8487		145.876	52.006		145.721	56.1444
145.235	101.361		146.03	47.8971		145.883	51.4347
145.395	96.7777		146.053	53.7682		145.922	56.0749
145.505	96.0224		146.218	48.7693		146.055	53.5622
145.597	96.6542		146.345	46.7686		146.169	52.4744
145.719	94.9764		146.387	51.153		146.254	53.6497
145.775	98.3519		146.401	57.7257		146.251	61.5284
145.99	89.5115		146.571	52.4052		146.44	54.6814
145.918	102.673		146.699	50.2486		146.558	53.3262
146.029	101.83		146.801	50.134		146.522	63.7224
146.202	96.2879		146.92	48.6596		146.769	52.5085
146.241	100.966		146.938	54.9508		146.856	53.5148
146.298	104.269		147.036	55.0799		146.906	57.3374
146.417	102.774		147.124	56.0362		147.092	50.7817
146.508	103.492		147.261	53.1866		147.178	51.7956
146.602	103.967		147.411	49.3495		147.237	55
146.706	103.614		147.4	57.8193		147.305	57.3944
146.835	101.396		147.514	56.7714		147.423	56.0674
146.851	107.823		147.702	50.0844		147.512	56.8669
146.873	113.837		147.761	53.1597		147.564	60.5618
147.151	100.224		147.849	54.0934		147.683	59.0864
147.227	102.008		148.006	49.7625		147.79	58.5801
147.309	103.4		148.051	53.9964		147.757	68.7695
147.377	105.877		148.158	53.4196		148.074	52.1763
147.419	110.324		148.261	53.1762		148.03	63.1464
147.54	108.713		148.373	52.2821		148.24	54.7553
147.604	111.438		148.49	51.0155		148.247	61.8447
147.706	111.315		148.388	66.4594		148.425	55.931
147.77	114.083		148.728	48.0774		148.481	59.2621
147.92	110.248		148.778	51.9269		148.602	57.6817
148.099	104.233		148.903	50.0236		148.669	60.1812
148.085	112.945		148.988	51.1424		148.846	54.3054
148.066	122.057		149.031	55.5052		148.928	55.656
148.245	115.96		149.05	61.6903		148.939	62.4671
148.459	107.243		149.179	59.4892		149.001	65.4387
148.417	118.126		149.33	55.5882		149.158	61.0615
148.558	114.962		149.406	57.4639		149.254	61.3781
148.731	109.383		149.463	60.7222		149.284	66.7307
148.767	114.329		149.65	54.1099		149.4	65.4795
148.828	117.274		149.782	51.6046		149.464	68.2616
149.028	109.624		149.869	52.6563		149.602	65.3721
149.071	114.03		149.878	59.5896		149.682	66.9133
149.129	117.255		150.024	56.0914		149.857	61.1642
149.224	117.576		149.996	65.8875		149.912	64.5559
149.308	118.843		150.28	51.8203		149.983	66.8248
149.341	123.974		150.296	58.2599		150.094	65.933
149.425	125.177		150.381	59.357		150.107	72.6402
149.507	126.602		150.418	64.1983		150.44	54.8094
149.705	119.064		150.568	60.358		150.709	41.902
149.647	131.182		150.654	61.4714		150.807	42.0302
149.835	124.449		150.824	56.0815		150.99	35.6683
149.994	119.922		150.909	57.2187		151.099	34.9746
149.972	129.268		150.974	59.8837		151.118	41.2227
150.089	127.967		151.095	58.2998		151.274	36.8823
150.199	127.211		151.211	57.0711		151.31	41.7791
150.31	126.325		151.263	60.7474		151.41	41.8098
150.351	130.87		151.269	67.9709		151.474	44.5562
150.567	122.01		151.5	57.9717		151.701	34.8593
150.57	129.424		151.669	52.6631		151.779	36.5608
150.815	118.341		151.59	66.3313		151.735	47.5752
150.85	123.342		151.69	66.3575		151.897	42.8223
150.948	123.466		151.784	66.832		151.998	42.7534
151.008	126.557		151.935	62.904		152.103	42.3749
151.102	126.999		151.955	69.0382		152.234	40.0148
151.156	130.521		151.99	73.9986		152.295	42.9529
151.291	127.865		152.212	64.6838		152.409	41.9506
151.444	123.818		152.265	68.3189		152.547	38.9843
151.421	133.178		152.48	59.5108		152.584	43.8518
151.533	132.306		152.523	63.8551		152.652	46.3167
151.694	127.646		152.608	65.0064		152.833	40.1279
151.729	132.609		152.716	64.423		152.851	46.3966
151.753	138.39		152.728	71.1408		153.099	35.0776
151.915	133.648		152.91	64.874		153.114	41.5618
151.973	136.903		152.939	70.2773		153.187	43.6368
152.057	138.072		153.123	63.8556		153.239	47.296
152.217	133.504		153.119	71.8078		153.363	45.421
152.31	134.074		153.291	66.2934		153.542	39.3828
152.419	133.367		153.272	75.4193		153.505	49.9349
152.462	137.764		153.481	67.0887		153.681	44.1133
152.567	137.345		153.585	66.7717		153.806	42.2015
152.712	133.928		153.636	70.552		153.924	40.8247
152.763	137.633		153.781	67.0798		153.951	46.3808
152.862	137.76		153.909	64.9274		154.171	37.2188
152.953	138.428		154.006	65.1778		154.102	50.139
153.01	141.704		154.021	71.665		154.297	42.8599
153.053	146.062		154.14	70.2198		154.237	55.1336
153.209	141.793		154.269	68.0361		154.502	42.5229
153.364	137.554		154.356	68.9989		154.5	50.2901
153.499	134.932		154.489	66.4752		154.639	47.3238
153.457	145.788		154.462	76.2248		154.719	48.8423
153.591	143.166		154.643	70.0067		154.803	50.063
153.661	145.502		154.748	69.6345		155.039	39.6612
153.689	150.952		154.881	67.0978		155.004	49.9783
153.763	153.011		154.996	65.973		155.19	43.4052
153.841	154.66		155.066	68.285		155.233	47.7725
153.96	153.201		155.132	70.8504		155.406	42.2421
154.104	149.84		155.158	76.5135		155.418	48.9623
154.195	150.517		155.319	71.8795		155.57	44.9521
154.134	162.884		155.348	77.3034		155.671	44.8789
154.294	158.232		155.442	77.726		155.76	45.7272
154.344	162.103		155.595	73.6961		155.818	48.9597
154.428	163.29		155.713	72.3386		155.907	49.7939
154.563	160.674		155.755	76.7923		156.025	48.4419
154.776	152.035		155.856	76.7168		156.148	46.6439
154.766	160.444		155.951	77.0538		156.233	47.8441
154.944	154.451		156.063	76.1412		156.424	40.8454
155.052	153.837		156.11	80.2257		156.425	48.4275
155.026	163.471		156.216	79.7929		156.599	42.7476
155.147	161.888		156.32	79.4965		156.648	46.6861
155.251	161.588		156.412	80.115		156.694	50.8131
155.37	160.099		156.586	74.4566		156.834	47.7482
155.517	156.558		156.627	78.9396		156.859	53.4776
155.38	174.673		156.732	78.5847		157.019	48.8686
155.594	165.927		156.798	81.1706		157.09	51.1505
155.818	156.499		156.821	87.0352		157.261	45.7197
155.794	165.922		157.003	80.7586		157.3	50.3339
155.805	172.736		157.113	80.0562		157.414	49.2623
155.905	172.738		157.21	80.273		157.415	56.8314
155.997	173.354		157.339	78.033		157.568	52.8234
156.01	180.055		157.384	82.2658		157.599	58.1035
156.146	177.271		157.637	70.5266		157.752	54.0413
156.32	171.656		157.589	81.8635		157.881	51.8058
156.392	173.739		157.712	80.0913		157.972	52.5296
156.451	176.936		157.77	83.329		158.144	47.0479
156.591	173.84		157.835	86.0222		158.232	47.9665
156.65	177.001		157.993	81.5603		158.161	61.0134
156.843	169.864		158.048	85.0417		158.384	51.6218
156.897	173.364		158.12	87.1837		158.428	55.9241
156.91	180.014		158.207	88.1834		158.573	52.4521
157.051	176.897		158.302	88.5496		158.707	49.8658
157.157	176.428		158.465	83.7228		158.769	52.7529
157.241	177.71		158.557	84.3175		158.913	49.413
157.357	176.434		158.649	84.9144		159.016	49.1817
157.454	176.692		158.758	84.2282		158.981	59.4913
157.535	178.178		158.837	85.8732		159.185	51.53
157.635	178.168		158.856	92.0669		159.282	51.7784
157.749	177.064		158.964	91.4348		159.395	50.7827
157.816	179.607		159.061	91.669		159.5	50.4258
157.882	182.225		159.151	92.4867		159.533	55.5153
157.957	184.143		159.209	95.6292		159.614	56.971
158.045	185.057		159.315	95.2191		159.689	58.8901
158.093	189.056		159.516	87.4721		159.795	58.412
158.318	179.447		159.475	98.259		159.899	58.1677
158.309	187.83		159.634	93.7343		159.956	61.4284
158.431	186.15		159.813	87.7338		160.058	61.3043
158.468	190.935		159.802	96.1971		160.217	56.7549
158.66	183.942		160.006	88.2735		160.254	61.6008
158.711	187.672		160.161	84.052		160.387	59.0426
158.779	190.14		160.105	95.9607		160.499	58.1476
158.823	194.399		160.288	89.6776		160.552	61.7775
158.886	197.216		160.342	93.1363		160.622	64.0431
159.046	192.672		160.474	90.7003		160.843	54.8324
159.106	195.727		160.542	93.2007		160.848	62.0279
159.214	195.085		160.695	89.1145		160.912	64.8089
159.306	195.725		160.799	88.8008		161.012	64.7866
159.293	204.351		160.844	93.0011		161.137	62.9301
159.451	199.926		160.902	96.2216		161.249	62.0318
159.615	194.994		160.961	99.3705		161.366	60.7351
159.639	200.87		161.114	95.3039		161.551	54.1674
159.675	205.751		161.2	96.4183		161.559	61.2243
159.701	211.399		161.214	102.963		161.66	61.1305
159.879	205.474		161.347	100.46		161.685	66.8881
159.951	207.57		161.404	103.742		161.836	63.0241
160.109	203.134		161.531	101.652		162.057	53.7408
160.139	208.519		161.63	101.776		162.076	59.951
160.268	206.266		161.755	99.8685		162.126	63.7509
160.455	199.645		161.828	101.914		162.283	59.4397
160.42	209.957		162.002	96.2948		162.45	54.2645
160.539	208.495		161.913	110.682		162.436	63.0473
160.644	208.113		162.123	102.331		162.532	63.3022
160.668	213.966		162.191	104.75		162.749	54.3557
160.816	210.289		162.32	102.539		162.8	58.1198
160.967	206.411		162.42	102.517		162.839	62.7665
160.923	217.359		162.426	109.743		162.849	69.7054
161.089	212.327		162.561	107.086		162.996	66.1067
161.159	214.647		162.565	114.411		163.123	64.0585
161.18	220.687		162.808	103.475		163.228	63.642
161.288	220.092		162.838	108.844		163.277	67.574
161.355	222.567		162.904	111.453		163.44	62.7128
161.482	220.551		163.009	111.057		163.468	68.2593
161.525	224.863		163.168	106.565		163.705	57.7405
161.642	223.608		163.249	107.957		163.703	65.5402
161.735	224.17		163.264	114.501		163.7	73.4709
161.846	223.27		163.479	105.674		163.861	68.8024
161.872	228.95		163.457	115.066		163.963	68.6383
161.935	231.782		163.552	115.429		164.036	70.6895
162.048	230.835		163.683	113.052		164.168	68.232
162.182	228.217		163.792	112.342		164.329	63.5516
162.187	235.497		163.756	122.762		164.409	65.1026
162.302	234.346		163.989	112.614		164.515	64.6699
162.34	239.076		163.993	119.952		164.522	71.7528
162.516	233.266		164.155	115.191		164.598	73.634
162.504	241.8		164.188	120.308		164.719	72.0428
162.673	236.545		164.281	120.89		164.861	68.8176
162.712	241.236		164.525	109.829		164.955	69.2642
162.789	242.954		164.551	115.516		164.974	75.4408
162.989	235.305		164.676	113.6		165.076	75.321
162.947	246.176		164.798	111.955		165.186	74.5819
163.064	244.89		164.743	123.745		165.22	79.6043
163.12	248.233		164.978	113.446		165.38	74.9954
163.304	241.873		164.925	125.136		165.504	73.1518
163.295	250.204		165.14	116.358		165.701	65.7634
163.455	245.598		165.203	119.205		165.675	75.3854
163.466	252.416		165.179	128.706		165.829	71.307
163.567	252.31		165.364	122.162		165.862	76.4279
163.668	252.251		165.428	124.928		166.078	67.5582
163.787	250.776		165.561	122.409		166.164	68.5667
163.898	249.987		165.687	120.446		166.173	75.5457
163.904	257.148		165.818	118.079		166.371	68.1063
163.976	259.264		165.809	126.371		166.472	68.0245
164.108	256.874		165.938	124.2		166.458	76.7099
164.098	265.3		165.971	129.284		166.628	71.3842
164.234	262.513		166.102	126.963		166.603	80.9509
164.357	260.798		166.112	133.854		166.79	74.2479
164.387	266.084		166.334	124.528		166.818	79.79
164.5	265.141		166.416	125.872		166.939	78.1511
164.6	265.124		166.462	130.037		167.115	72.3457
164.72	263.632		166.626	125.126		167.177	75.2621
164.751	268.845		166.753	123.056		167.23	78.8465
164.772	274.903		166.762	130.012		167.429	71.3389
164.913	271.822		166.888	128.038		167.493	74.0896
164.925	278.537		167.011	126.282		167.579	75.109
165.16	268.198		167.113	126.112		167.592	81.7728
165.159	275.897		167.189	127.938		167.763	76.3799
165.219	279.025		167.202	134.63		167.84	78.1096
165.294	280.881		167.342	131.576		167.786	89.9242
165.38	282.009		167.479	128.77		168.045	77.7467
165.415	286.919		167.455	138.239		168.115	80.0274
165.517	286.806		167.609	134.083		168.213	80.174
165.602	287.945		167.735	132.09		168.346	77.6484
165.71	287.369		167.84	131.737		168.443	77.9097
165.723	294		167.92	133.258		168.503	80.9658
165.832	293.284		168.001	134.695		168.583	82.4626
165.958	291.296		168.178	128.862		168.688	82.1436
166.012	294.811		168.141	139.312		168.811	80.3792
166.126	293.789		168.321	133.191		168.875	83.145
166.257	291.405		168.295	142.849		168.94	85.8264
166.25	299.581		168.429	140.254		169.086	82.2537
166.346	299.891		168.624	132.952		169.227	79.1097
166.381	304.835		168.632	139.975		169.2	88.8433
166.44	308.004		168.851	130.915		169.335	86.219
166.501	310.957		168.814	141.42		169.414	87.7809
166.571	313.288		168.925	140.55		169.575	83.1188
166.642	315.501		168.943	146.813		169.608	88.2289
166.756	314.461		169.062	145.339		169.701	88.826
166.786	319.79		169.195	142.865		169.916	79.992
166.865	321.366		169.289	143.277		169.963	84.0312
166.976	320.559		169.373	144.555		169.951	92.6419
167.178	312.778		169.516	141.227		170.037	93.7241
167.11	325.626		169.488	151.066		170.165	91.5373
167.267	321.276		169.71	141.737		170.329	86.6609
167.338	323.471		169.726	148.099		170.388	89.8101
167.341	330.922		169.729	155.52		170.443	93.2104
167.52	324.857		169.936	147.39		170.653	84.8724
167.601	326.345		170.023	148.357		170.794	81.7339
167.569	336.42		170.096	150.466		170.788	89.7858
167.72	332.477		170.232	147.704		170.883	90.1804
167.778	335.72		170.304	149.818		170.92	95.0079
167.833	339.177		170.325	155.858		171.08	90.4628
168.016	332.843		170.456	153.52		171.203	88.7037
167.957	344.987		170.533	155.231		171.255	92.3271
168.047	345.742		170.612	156.896		171.392	89.4799
168.032	354.524		170.777	151.888		171.531	86.5308
168.175	351.26		170.93	147.874		171.526	94.5752
168.225	355.065		170.951	153.914		171.63	94.2606
168.331	354.67		171.047	154.217		171.663	99.3512
168.307	364.144		171.053	161.368		171.905	88.5368
168.508	356.432		171.119	164.028		171.873	98.5919
168.598	357.137		171.304	157.52		171.975	98.4808
168.58	366.184		171.436	155.043		172.097	96.7932
168.666	367.255		171.516	156.614		172.146	100.711
168.752	368.338		171.635	155.1		172.302	96.4184
168.925	362.786		171.676	159.677		172.356	99.9671
168.998	364.79		171.783	159.152		172.322	110.195
169.014	371.281		171.883	159.092		172.585	97.7017
169.125	370.387		171.884	166.712		172.669	98.9333
169.184	373.569		171.963	168.307		172.69	104.988
169.221	378.358		172.072	167.62		172.785	105.415
169.343	376.66		172.162	168.382		172.9	104.237
169.383	381.272		172.257	168.758		173.085	97.7689
169.46	383.038		172.35	169.279		173.134	101.623
169.474	389.632		172.387	174.113		173.154	107.745
169.626	385.627		172.533	170.627		173.272	106.386
169.67	389.905		172.493	181.287		173.346	108.408
169.723	393.537		172.789	166.36		173.5	104.267
169.829	393.073		172.775	175.07		173.549	108.186
169.985	388.759		172.785	181.937		173.673	106.311
169.998	395.411		172.973	175.175		173.702	111.755
170.04	399.907		173.065	175.792		173.821	110.325
170.122	401.29		173.167	175.645		173.908	111.31
170.138	407.647		173.311	172.341		173.947	115.951
170.225	408.669		173.429	170.947		174.147	108.313
170.317	409.267		173.517	171.849		174.217	110.619
170.354	414.08		173.681	166.917		174.27	114.221
170.466	413.203		173.746	169.671		174.349	115.778
170.486	419.324		173.838	170.222		174.453	115.507
170.556	421.598		173.937	170.295		174.573	113.967
170.673	420.31		174.002	172.971		174.652	115.58
170.77	420.535		174.108	172.557		174.742	116.389
170.868	420.678		174.067	183.305		174.801	119.522
170.902	425.718		174.349	169.431		174.885	120.711
170.938	430.619		174.309	180.106		175.075	113.861
171.094	426.396		174.444	177.427		175.1	119.553
171.075	435.466		174.503	180.622		175.132	124.785
171.155	436.997		174.595	181.219		175.364	114.723
171.223	439.444		174.772	175.347		175.454	115.473
171.276	443.062		174.837	178.033		175.553	115.552
171.419	439.773		174.901	180.724		175.583	120.907
171.376	450.712		175.063	176.032		175.585	128.421
171.569	443.626		175.118	179.436		175.819	118.149
171.549	452.796		175.104	188.145		175.871	121.805
171.539	461.201		175.255	184.259		175.888	128.138
171.712	455.618		175.309	187.794		176.001	127.171
171.67	466.503		175.506	180.353		176.215	118.444
171.761	467.185		175.508	187.914		176.207	126.685
171.853	467.741		175.661	183.839		176.258	130.453
171.87	474.091		175.749	184.749		176.488	120.558
171.981	473.31		175.91	180.108		176.492	127.851
172.098	471.991		175.889	189.301		176.624	125.443
172.118	478.092		176.059	183.99		176.727	125.157
172.171	481.714		176.15	184.643		176.863	122.423
172.183	488.463		176.195	188.859		176.822	133.238
172.307	486.613		176.201	196.076		176.946	131.41
172.38	488.639		176.26	199.182		177.062	130.199
172.378	496.438		176.478	190.22		177.119	133.467
172.506	494.307		176.475	198.076		177.322	125.555
172.537	499.626		176.598	196.275		177.36	130.342
172.554	505.994		176.695	196.514		177.473	129.33
172.618	508.682		176.747	200.238		177.593	127.804
172.747	506.494		176.875	198.106		177.583	136.239
172.78	511.596		176.963	199.016		177.753	130.873
172.874	512.065		177.023	202.089		177.852	130.937
172.845	521.975		177.081	205.299		177.872	137.072
172.863	528.247		177.144	208.098		177.983	136.249
173.019	523.95		177.255	207.251		178.095	135.285
173.048	529.365		177.363	206.685		178.248	131.239
173.127	530.987		177.497	204.09		178.29	135.721
173.234	530.445		177.564	206.572		178.443	131.64
173.326	531.086		177.608	210.871		178.506	134.524
173.398	533.21		177.825	201.948		178.537	139.801
173.431	538.322		177.83	209.176		178.666	137.568
173.514	539.646		177.93	209.165		178.736	139.845
173.514	547.327		178.07	206.146		178.854	138.444
173.672	542.849		178.125	209.54		178.814	149.205
173.705	547.986		178.102	218.983		179.033	140.099
173.738	553.092		178.304	211.179		179.115	141.469
173.882	549.752		178.323	217.418		179.183	143.873
173.918	554.626		178.405	218.749		179.228	148.134
173.963	558.881		178.611	210.673		179.33	147.997
174.001	563.586		178.555	222.62		179.437	147.422
174.061	566.652		178.666	221.715		179.574	144.612
174.079	572.955		178.791	219.805		179.595	150.655
174.196	571.604		178.872	221.282		179.761	145.593
174.134	584.019		178.935	224.13		179.797	150.516
174.273	581.076		179.01	226.015		179.98	144.174
174.34	583.593		179.133	224.278		180.011	149.436
174.406	586.164		179.186	227.875		180.063	153.142
174.393	594.82		179.283	228.08		180.209	149.565
174.496	594.617		179.26	237.541		180.291	150.938
174.476	603.791		179.535	224.113		180.354	153.793
174.657	597.606		179.529	232.25		180.459	153.387
180.048	192.939		179.596	234.749		180.547	154.321
182.639	2.39114		179.673	236.516		180.74	147.261
182.695	5.7764		179.788	235.379		180.734	155.32
182.868	0.199491		179.789	242.988		180.726	163.629
182.815	11.8832		179.91	241.376		180.92	156.427
183.054	1.27025		180.062	237.404		181.153	146.256
182.99	13.8256		180.186	235.533		181.036	162.837
183.165	8.0884		180.231	239.778		181.127	163.529
183.253	8.99843		180.294	242.557		181.254	161.465
183.395	5.72893		180.369	244.494		181.29	166.34
183.55	1.54014		180.473	244.227		181.436	162.829
183.656	1.10752		180.536	247.047		181.481	167.087
183.726	3.39158		180.663	245.003		181.58	167.151
183.805	4.97943		180.77	244.418		181.729	163.419
183.859	8.55092		180.778	251.461		181.841	162.492
184.115	-3.42196		180.843	254.169		181.868	168.078
184.117	4.09517		180.92	255.887		182.011	164.779
184.2	5.39067		181.003	257.255		182.058	168.831
184.411	-3.10325		181.202	249.686		182.167	168.145
184.441	2.30031		181.269	252.136		182.325	163.694
184.464	8.14022		181.36	252.883		182.778	136.719
184.713	-3.20247		181.485	250.917		184.607	4.43638
184.724	3.5827		181.476	259.288		184.749	1.25453
184.864	0.499436		181.574	259.429		184.939	-5.64775
184.919	3.94208		181.742	254.256		184.978	-0.941553
185.03	3.12507		181.732	262.673		184.996	5.35416
185.128	3.26741		181.793	265.635		185.127	2.98657
185.191	6.13725		181.949	261.388		185.246	1.47869
185.388	-1.34752		181.965	267.758		185.348	1.38168
185.397	5.67696		182	272.76		185.513	-3.62897
185.641	-5.35282		182.14	269.723		185.649	-6.39829
185.681	-0.779748		182.279	266.701		185.707	-3.14518
185.758	1.02139		182.262	275.653		185.767	-0.131369
185.892	-1.57354		182.363	275.574		185.891	-1.94242
185.875	7.37287		182.511	271.939		185.866	7.63304
186.039	2.47161		182.612	271.852		186.111	-3.48775
186.077	7.17678		182.681	274.252		186.143	1.78041
186.171	7.64394		182.721	278.855		186.276	-0.746348
186.254	8.95351		182.82	278.91		186.428	-4.74137
186.433	2.88611		182.999	272.882		186.449	1.30206
186.54	2.34736		183.016	279.194		186.621	-4.19369
186.698	-2.06988		183.133	277.932		186.583	6.33569
186.735	2.76629		183.198	280.592		186.721	3.40505
186.75	9.25913		183.203	287.893		186.876	-0.752379
186.888	6.37726		183.384	281.681		186.984	-1.38319
187.026	3.45749		183.49	281.191		187.082	-1.24741
187.173	-0.159579		183.487	289.054		187.241	-5.74484
187.257	1.06661		183.619	286.637		187.304	-2.927
187.318	4.04907		183.686	289.181		187.322	3.40985
187.394	5.95525		183.75	291.936		187.507	-3.11886
187.61	-2.9891		183.823	293.966		187.612	-3.47249
187.611	4.65039		183.968	290.531		187.702	-2.74876
187.713	4.47872		183.935	300.692		187.823	-4.33026
187.78	6.98476		184.037	300.546		187.88	-1.05765
188.102	-10.0165		184.165	298.404		187.925	3.15804
188.055	1.28924		184.129	308.87		188.122	-4.24448
188.144	2.07474		184.355	299.209		188.186	-1.51977
188.211	4.64033		184.413	302.416		188.265	0.0734366
188.389	-1.29714		184.472	305.582		188.305	4.69625
188.42	3.92667		184.551	307.198		188.594	-9.74973
188.505	5.06191		184.649	307.331		188.659	-7.10624
188.655	1.28567		184.674	313.05		188.619	3.62887
188.898	-9.63151		184.841	307.937		188.738	2.19354
188.757	8.76864		184.812	317.828		188.935	-5.24253
188.979	-0.587166		184.869	321.105		188.972	-0.41507
189.057	1.14143		185.026	316.747		188.997	5.33926
189.124	3.65614		185.052	322.388		189.204	-2.84287
189.183	6.76203		185.001	333.95		189.191	5.81656
189.261	8.47873		185.121	332.404		189.319	3.6103
189.413	4.52166		185.319	324.938		189.511	-3.35804
189.63	-4.41294		185.326	332.062		189.495	5.48871
189.579	7.09316		185.413	333.012		189.737	-5.34731
189.663	8.34533		185.5	334.062		189.819	-3.96199
189.764	8.23971		185.675	328.306		189.807	4.60106
189.96	0.949851		185.732	331.613		190.035	-5.21821
190.019	4.04058		185.74	338.613		189.934	10.1317
190.099	5.60027		185.808	341.047		190.145	1.63233
190.231	3.17208		185.979	335.681		190.35	-6.3668
190.421	-3.72364		186.138	331.142		190.336	2.38898
190.449	1.72864		186.139	338.682		190.491	-1.83126
190.51	4.75549		186.15	345.498		190.615	-3.69103
190.537	10.3626		186.269	344.102		190.64	2.0817
190.728	3.34668		186.385	342.831		190.757	0.767646
190.85	1.72517		186.412	348.47		190.802	4.96602
190.876	7.34962		186.5	349.345		190.883	6.38923
191.049	1.78245		186.619	347.903		191.131	-4.86689
191.126	3.54788		186.625	355.103		191.179	-0.89049
191.151	9.24161		186.729	354.779		191.232	2.68637
191.379	-0.486666		186.702	364.51		191.293	5.64929
191.455	1.34913		186.786	365.741		191.542	-5.72595
191.509	4.81342		186.869	367.067		191.584	-1.25254
191.679	-0.535018		186.988	365.601		191.654	1.01957
191.762	0.831937		187.081	366.085		191.733	2.65391
191.895	-1.70128		187.131	369.96		191.808	4.53839
191.97	0.171337		187.274	366.687		191.918	3.73107
192.044	2.14356		187.36	367.715		192.064	0.218982
192.184	-0.872571		187.382	373.688		192.185	-1.31596
192.196	5.86496		187.517	371.022		192.264	0.222029
192.321	3.93486		187.508	379.361		192.387	-1.49158
192.374	7.50202		187.686	373.375		192.459	0.659258
192.471	7.76021		187.766	374.905		192.554	1.05058
192.569	7.95885		187.724	385.819		192.595	5.57271
192.763	0.741534		187.804	387.331		192.723	3.42058
192.868	0.343554		187.968	382.457		192.872	-0.315651
192.892	6.19972		188.005	387.232		192.934	2.5704
193.03	3.28753		188.064	390.422		192.984	6.39088
193.082	6.91857		188.138	392.405		193.216	-3.68934
193.275	-0.142827		188.171	397.533		193.245	1.70441
193.422	-3.73608		188.143	407.309		193.352	1.16238
193.458	1.12067		188.386	396.363		193.461	0.509897
193.568	0.390285		188.453	398.876		193.565	0.208251
193.599	5.64117		188.484	404.15		193.702	-2.66284
193.616	11.9932		188.613	401.941		193.728	3.0211
193.803	5.37577		188.672	405.06		193.845	1.75468
193.857	8.86822		188.679	412.18		194.024	-4.29328
194.075	-0.158417		188.819	409.134		194.037	2.32944
194.092	6.19366		188.909	409.909		194.16	0.608261
194.181	7.02571		188.987	411.611		194.249	1.4446
194.361	0.936651		188.999	418.314		194.288	6.07501
194.412	4.66299		188.954	429.423		194.376	7.0467
194.571	0.150445		189.125	424.024		194.575	-0.557219
194.591	6.30761		189.132	431.13		194.581	6.63613
194.694	6.08722		189.235	430.888		194.738	2.30977
194.858	1.17623		189.312	432.609		194.814	4.09571
194.975	-0.139947		189.355	437.026		194.971	-0.206808
194.973	7.67495		189.458	436.813		195.113	-3.43413
195.178	-0.372855		189.581	435.023		195.023	11.068
195.168	8.01592		189.573	443.295		195.199	5.27554
195.306	5.14379		189.725	439.267		195.291	5.90399
195.441	2.44167		189.789	442.067		195.414	4.14707
195.429	10.9972		189.813	447.894		195.588	-1.52083
195.514	12.2006		189.94	445.82		195.623	3.47555
195.714	4.54698		189.978	450.544		195.742	1.96552
195.844	2.20648		189.992	457.102		195.855	0.98062
196.013	-3.04774		190.154	452.402		195.908	4.62895
196.028	3.46565		190.141	461.058		195.971	7.43054
196.136	2.83813		190.197	464.414		196.117	3.88704
196.275	-0.0924678		190.307	463.664		196.187	6.1808
196.371	0.151646		190.304	471.483		196.374	-0.410718
196.397	5.8129		190.519	462.729		196.394	5.68901
196.699	-9.58265		190.485	472.949		196.569	-0.0232918
196.622	3.92659		190.597	472.073		196.682	-1.0569
196.766	0.597535		190.654	475.342		196.64	9.81572
196.856	1.35056		190.671	481.68		196.839	2.27244
196.958	1.22111		190.808	478.846		196.875	7.13997
197.064	0.748423		190.781	488.592		196.965	7.8897
197.183	-0.68577		190.879	488.781		197.063	8.07095
197.276	-0.176381		191.053	483.089		197.187	6.21227
197.413	-3.00735		191.142	483.927		197.292	5.88245
197.412	4.68844		191.173	489.217		197.408	4.61605
197.596	-1.7038		191.172	496.913		197.523	3.51205
197.672	0.130922		191.265	497.446		197.634	2.64735
197.7	5.66007		191.299	502.536		197.698	5.4067
197.84	2.57032		191.383	503.78		197.775	7.18399
198.019	-3.4657		192.775	404.897		197.969	-0.0387988
198.126	-3.97086		196.674	114.356		198.04	2.20625
198.179	-0.389628		196.74	116.948		198.165	0.286914
198.266	0.609179		196.895	112.753		198.103	12.6451
198.477	-7.92154		197.075	106.688		198.247	9.35283
198.381	7.09926		197.045	116.622		198.448	1.59732
198.508	5.05437		197.204	112.072		198.55	1.46999
198.779	-8.05976		197.387	105.737		198.635	2.56837
198.717	4.37861		197.319	118.598		198.772	-0.250753
198.884	-0.774925		197.396	120.329		198.865	0.27158
198.926	3.71042		197.576	114.215		198.945	1.83664
199.129	-4.17063		197.689	113.272		199.088	-1.41884
199.191	-1.32893		197.714	119.018		199.2	-2.36258
199.276	-0.153626		197.976	106.6		199.249	1.54344
199.363	0.832188		198.022	110.734		199.326	3.26658
199.417	4.36795		198.078	114.118		199.516	-3.59563
199.523	3.90501		198.209	111.751		199.595	-1.99701
199.619	4.2574		198.249	116.301		199.632	2.85428
199.719	4.24164		198.342	116.843		199.675	7.23564
[truncated: 3,864 more rows]

## Sheet: Figure 2c
Contour length probability density histograms
Pathway 1			Pathway 2			Pathway 3
Contour length [nm]	Probability density		Contour length [nm]	Probability density		Contour length [nm]	Probability density
0.5	29790400		0.5	6.30207e+06		0.5	19569800
1	28958300		1	5.8351e+06		1	19809400
1.5	27925200		1.5	5.31694e+06		1.5	19641300
2	26577500		2	4.89501e+06		2	19127700
2.5	25060200		2.5	4.42299e+06		2.5	18242300
3	23526300		3	3.92418e+06		3	17025100
3.5	21834100		3.5	3.49458e+06		3.5	15604400
4	19797700		4	3.07245e+06		4	13963600
4.5	17565300		4.5	2.65609e+06		4.5	12093700
5	15366500		5	2.25227e+06		5	10038600
5.5	13430100		5.5	1.94346e+06		5.5	8.16316e+06
6	11852000		6	1.76125e+06		6	6.30472e+06
6.5	10642800		6.5	1.69685e+06		6.5	4.6892e+06
7	9.75726e+06		7	1.69783e+06		7	3.37872e+06
7.5	8.93785e+06		7.5	1.68665e+06		7.5	2.39827e+06
8	8.39451e+06		8	1.63106e+06		8	1.75379e+06
8.5	8.0826e+06		8.5	1.53106e+06		8.5	1.58786e+06
9	7.92182e+06		9	1.38664e+06		9	1.75739e+06
9.5	8.00887e+06		9.5	1.19781e+06		9.5	2.17275e+06
10	8.32006e+06		10	964595		10	2.9462e+06
10.5	8.82143e+06		10.5	809676		10.5	3.95526e+06
11	9.42502e+06		11	764823		11	5.21543e+06
11.5	10065600		11.5	746299		11.5	6.54783e+06
12	10634200		12	721406		12	7.9423e+06
12.5	11161400		12.5	690149		12.5	9.29095e+06
13	11554800		13	664775		13	10512300
13.5	11799200		13.5	621824		13.5	11624800
14	11886700		14	558647		14	12637600
14.5	11857300		14.5	475242		14.5	13443200
15	11678100		15	371611		15	14037100
15.5	11412000		15.5	274550		15.5	14464200
16	11151500		16	264514		16	14638900
16.5	11076600		16.5	316327		16.5	14556800
17	10986800		17	428168		17	14272100
17.5	10816600		17.5	540985		17.5	13974400
18	10723500		18	653237		18	13587900
18.5	10733900		18.5	774172		18.5	13101900
19	10774600		19	926013		19	12534800
19.5	10879800		19.5	1.13985e+06		19.5	11904500
20	11143300		20	1.43613e+06		20	11435700
20.5	11595200		20.5	1.70873e+06		20.5	10982700
21	12121200		21	1.9608e+06		21	10755800
21.5	12810100		21.5	2.18038e+06		21.5	10636800
22	13675900		22	2.39012e+06		22	10577900
22.5	15088800		22.5	2.55683e+06		22.5	10567000
23	17048300		23	2.75156e+06		23	10661300
23.5	19234300		23.5	2.89834e+06		23.5	10823200
24	21496900		24	3.01928e+06		24	11159300
24.5	23774100		24.5	3.11323e+06		24.5	11631100
25	26322400		25	3.14194e+06		25	12206700
25.5	29318300		25.5	3.12436e+06		25.5	13040200
26	32324000		26	3.07127e+06		26	14039300
26.5	35592800		26.5	3.01295e+06		26.5	15003300
27	39073300		27	3.10693e+06		27	16204000
27.5	42795400		27.5	3.22532e+06		27.5	18158100
28	46915200		28	3.33735e+06		28	20193700
28.5	50481600		28.5	3.54029e+06		28.5	22164300
29	53066100		29	3.87677e+06		29	24018400
29.5	54760700		29.5	4.24892e+06		29.5	25655500
30	55616100		30	4.65516e+06		30	27010600
30.5	55567600		30.5	5.02845e+06		30.5	28015800
31	54635700		31	5.31624e+06		31	28629100
31.5	52955200		31.5	5.46589e+06		31.5	28820800
32	50632300		32	5.52755e+06		32	28506700
32.5	48054200		32.5	5.47651e+06		32.5	27699700
33	45385500		33	5.36879e+06		33	26538200
33.5	42462600		33.5	5.15724e+06		33.5	24927100
34	39265800		34	4.8712e+06		34	23002500
34.5	35691500		34.5	4.52084e+06		34.5	20818300
35	32201700		35	4.0752e+06		35	18417500
35.5	29173700		35.5	3.55789e+06		35.5	15998500
36	26212300		36	2.9821e+06		36	13587400
36.5	23636100		36.5	2.34776e+06		36.5	11029400
37	21599100		37	1.79487e+06		37	8.64875e+06
37.5	20221300		37.5	1.27915e+06		37.5	7.1629e+06
38	19978700		38	778557		38	6.01495e+06
38.5	19979300		38.5	409436		38.5	5.21285e+06
39	19948100		39	217655		39	4.73541e+06
39.5	19909200		39.5	102506		39.5	4.68747e+06
40	19619000		40	16683.8		40	4.94809e+06
40.5	19119100		40.5	0		40.5	5.76034e+06
41	18400300		41	0		41	7.17184e+06
41.5	17500300		41.5	0		41.5	8.75225e+06
42	16494600		42	0		42	10440600
42.5	15394200		42.5	0		42.5	12083900
43	14177900		43	0		43	13679100
43.5	12881600		43.5	0		43.5	15096700
44	11573000		44	0		44	16329600
44.5	10234300		44.5	0		44.5	17168600
45	8.98656e+06		45	0		45	17682800
45.5	7.94805e+06		45.5	0		45.5	17879900
46	6.99445e+06		46	0		46	17754900
46.5	6.19445e+06		46.5	0		46.5	17436500
47	5.60388e+06		47	22343.3		47	16727300
47.5	5.16766e+06		47.5	42337.9		47.5	15736100
48	5.10108e+06		48	59983.7		48	14445700
48.5	5.46047e+06		48.5	75280.7		48.5	12960600
49	6.31458e+06		49	88229		49	11299100
49.5	7.60779e+06		49.5	138608		49.5	9.58435e+06
50	9.04975e+06		50	244914		50	7.82979e+06
50.5	10605100		50.5	399250		50.5	6.31669e+06
51	12186300		51	590782		51	5.28232e+06
51.5	13714800		51.5	956682		51.5	4.44e+06
52	15270300		52	1.54564e+06		52	3.81875e+06
52.5	16682900		52.5	2.31999e+06		52.5	3.38943e+06
53	17937900		53	3.29212e+06		53	3.12455e+06
53.5	18889200		53.5	4.49138e+06		53.5	3.02722e+06
54	19543700		54	5.87405e+06		54	3.08123e+06
54.5	19995400		54.5	7.27207e+06		54.5	3.19596e+06
55	20381100		55	8.66482e+06		55	3.34511e+06
55.5	20720800		55.5	10006400		55.5	3.42883e+06
56	20860600		56	11178500		56	3.55017e+06
56.5	20730500		56.5	12245900		56.5	3.87077e+06
57	20301700		57	13179400		57	4.21997e+06
57.5	19563100		57.5	13876000		57.5	4.56591e+06
58	18606700		58	14314200		58	4.91805e+06
58.5	17671600		58.5	14552200		58.5	5.21201e+06
59	16840500		59	14499800		59	5.45425e+06
59.5	16070900		59.5	14144000		59.5	5.6434e+06
60	15426000		60	13554200		60	5.71086e+06
60.5	14826900		60.5	12696100		60.5	5.64746e+06
61	14293400		61	11600900		61	5.44447e+06
61.5	13747000		61.5	10436600		61.5	5.13833e+06
62	13193600		62	9.30278e+06		62	4.7598e+06
62.5	12621500		62.5	8.16035e+06		62.5	4.3591e+06
63	12002900		63	7.09059e+06		63	3.88691e+06
63.5	11297300		63.5	6.17467e+06		63.5	3.39816e+06
64	10473600		64	5.45337e+06		64	2.90321e+06
64.5	9.64357e+06		64.5	4.83311e+06		64.5	2.48222e+06
65	8.98148e+06		65	4.29815e+06		65	2.09531e+06
65.5	8.53581e+06		65.5	3.87923e+06		65.5	1.65295e+06
66	8.32514e+06		66	3.52314e+06		66	1.24251e+06
66.5	8.24154e+06		66.5	3.32652e+06		66.5	864520
67	8.2207e+06		67	3.24782e+06		67	626552
67.5	8.28191e+06		67.5	3.21504e+06		67.5	503037
68	8.44544e+06		68	3.33042e+06		68	528618
68.5	8.69287e+06		68.5	3.61683e+06		68.5	772903
69	8.99175e+06		69	4.03487e+06		69	1.17621e+06
69.5	9.35736e+06		69.5	4.51954e+06		69.5	1.80724e+06
70	9.86154e+06		70	5.00099e+06		70	2.46617e+06
70.5	10438700		70.5	5.48059e+06		70.5	3.23393e+06
71	11107500		71	5.94713e+06		71	4.06021e+06
71.5	11848800		71.5	6.40245e+06		71.5	4.94478e+06
72	12699600		72	6.8809e+06		72	5.94314e+06
72.5	13677400		72.5	7.30586e+06		72.5	7.02524e+06
73	14895500		73	7.77454e+06		73	8.21796e+06
73.5	16174400		73.5	8.15678e+06		73.5	9.3957e+06
74	17353200		74	8.43268e+06		74	10663400
74.5	18463100		74.5	8.63799e+06		74.5	11861700
75	19532100		75	8.7433e+06		75	13156900
75.5	20442400		75.5	8.67888e+06		75.5	14462300
76	21213800		76	8.50752e+06		76	15694000
76.5	21937900		76.5	8.27374e+06		76.5	16730100
77	22742500		77	7.89363e+06		77	17777600
77.5	23551000		77.5	7.42629e+06		77.5	18659200
78	24384600		78	7.00912e+06		78	19125500
78.5	25078600		78.5	6.63734e+06		78.5	19344900
79	25651600		79	6.3667e+06		79	19316200
79.5	26102800		79.5	6.26442e+06		79.5	19161200
80	26514600		80	6.19892e+06		80	18669100
80.5	26821500		80.5	6.3564e+06		80.5	17929100
81	27159400		81	6.69688e+06		81	17117600
81.5	27700900		81.5	7.17341e+06		81.5	16173800
82	28560800		82	7.81421e+06		82	15290600
82.5	29754900		82.5	8.6855e+06		82.5	14634300
83	31485900		83	9.77213e+06		83	14129400
83.5	33613300		83.5	11146000		83.5	13630800
84	36185900		84	12636300		84	13365300
84.5	39135500		84.5	14247100		84.5	13474000
85	42699200		85	15975700		85	14111300
85.5	46633200		85.5	17752000		85.5	15197500
86	50881600		86	19522700		86	16566900
86.5	55540700		86.5	21241200		86.5	18184300
87	61120300		87	22914500		87	20008500
87.5	67224700		87.5	24684600		87.5	21965500
88	73963800		88	26442400		88	23933900
88.5	81428700		88.5	28488500		88.5	25953600
89	89548500		89	30563300		89	28168500
89.5	98531700		89.5	32928300		89.5	30548300
90	107876000		90	35523700		90	33043800
90.5	117839000		90.5	38388700		90.5	35691700
91	128389000		91	41353500		91	38500500
91.5	139816000		91.5	44213200		91.5	41296000
92	151924000		92	47118800		92	44304400
92.5	165387000		92.5	50080700		92.5	47791500
93	179925000		93	53078300		93	51573800
93.5	195456000		93.5	56087000		93.5	55455300
94	211529000		94	59003400		94	59470000
94.5	228401000		94.5	61721000		94.5	63680100
95	245507000		95	64409400		95	67876900
95.5	262988000		95.5	67163100		95.5	71820500
96	281939000		96	70193900		96	75124400
96.5	300959000		96.5	73722800		96.5	77638400
97	319899000		97	77788500		97	79126600
97.5	339332000		97.5	82848000		97.5	79714000
98	359143000		98	89185700		98	79436600
98.5	379597000		98.5	96106100		98.5	78177900
99	399803000		99	104113000		99	76381900
99.5	420414000		99.5	113750000		99.5	73985500
100	440487000		100	125401000		100	71139100
100.5	461024000		100.5	138774000		100.5	68182200
101	481644000		101	154125000		101	65138700
101.5	503195000		101.5	170932000		101.5	61884500
102	526044000		102	189486000		102	58854300
102.5	551557000		102.5	210180000		102.5	56119800
103	580590000		103	232821000		103	53943800
103.5	613820000		103.5	257252000		103.5	52471300
104	649609000		104	283245000		104	51793200
104.5	690352000		104.5	310703000		104.5	52221900
105	734203000		105	338657000		105	53633200
105.5	783804000		105.5	367204000		105.5	55623400
106	838963000		106	397080000		106	58442600
106.5	899038000		106.5	428760000		106.5	61578700
107	960985000		107	462171000		107	65037600
107.5	1027330000		107.5	497233000		107.5	68970100
108	1097050000		108	534013000		108	73434100
108.5	1168280000		108.5	570921000		108.5	78337700
109	1238590000		109	606902000		109	84194800
109.5	1307690000		109.5	641324000		109.5	90734000
110	1373690000		110	674320000		110	98062800
110.5	1436340000		110.5	704612000		110.5	106186000
111	1492520000		111	731467000		111	114861000
111.5	1538740000		111.5	752428000		111.5	123885000
112	1575820000		112	767524000		112	132818000
112.5	1601340000		112.5	776945000		112.5	141358000
113	1613860000		113	780369000		113	149494000
113.5	1613590000		113.5	777331000		113.5	157255000
114	1598700000		114	766730000		114	164722000
114.5	1571370000		114.5	750029000		114.5	173014000
115	1531130000		115	726479000		115	181504000
115.5	1480940000		115.5	696349000		115.5	191565000
116	1422130000		116	661218000		116	203539000
116.5	1357290000		116.5	623130000		116.5	216777000
117	1287020000		117	584005000		117	230678000
117.5	1217120000		117.5	545342000		117.5	246498000
118	1148290000		118	507889000		118	263910000
118.5	1082570000		118.5	473733000		118.5	282983000
119	1022370000		119	442793000		119	304607000
119.5	970393000		119.5	415528000		119.5	328912000
120	928967000		120	393821000		120	356133000
120.5	900708000		120.5	377592000		120.5	386926000
121	886371000		121	367166000		121	422160000
121.5	883967000		121.5	361923000		121.5	461936000
122	894792000		122	363015000		122	504126000
122.5	916228000		122.5	370223000		122.5	548977000
123	946188000		123	383266000		123	595589000
123.5	981790000		123.5	401324000		123.5	644187000
124	1021100000		124	421805000		124	694021000
124.5	1063410000		124.5	445072000		124.5	743560000
125	1104900000		125	468809000		125	791053000
125.5	1142530000		125.5	490851000		125.5	836100000
126	1175580000		126	510700000		126	875931000
126.5	1203320000		126.5	527998000		126.5	908145000
127	1224380000		127	542002000		127	931127000
127.5	1239870000		127.5	552417000		127.5	944487000
128	1247260000		128	558128000		128	946249000
128.5	1245640000		128.5	559384000		128.5	936636000
129	1235850000		129	555627000		129	915601000
129.5	1218120000		129.5	547280000		129.5	884531000
130	1192920000		130	534905000		130	843738000
130.5	1161190000		130.5	517438000		130.5	795577000
131	1125300000		131	495850000		131	742481000
131.5	1086740000		131.5	471411000		131.5	686510000
132	1046830000		132	445816000		132	628514000
132.5	1007360000		132.5	421159000		132.5	571464000
133	970792000		133	397937000		133	516672000
133.5	936459000		133.5	376990000		133.5	467888000
134	904892000		134	358634000		134	427167000
134.5	877802000		134.5	344417000		134.5	394800000
135	855307000		135	333860000		135	372109000
135.5	837760000		135.5	327187000		135.5	360696000
136	826860000		136	325772000		136	359599000
136.5	825623000		136.5	330108000		136.5	367070000
137	833838000		137	340778000		137	383023000
137.5	853791000		137.5	358418000		137.5	405751000
138	885115000		138	382416000		138	434359000
138.5	928397000		138.5	413022000		138.5	468213000
139	984326000		139	449543000		139	504760000
139.5	1051570000		139.5	492382000		139.5	543170000
140	1129150000		140	542225000		140	581685000
140.5	1216600000		140.5	596880000		140.5	618561000
141	1312170000		141	655554000		141	652661000
141.5	1414100000		141.5	716427000		141.5	681746000
142	1520140000		142	777447000		142	705073000
142.5	1627040000		142.5	837986000		142.5	722641000
143	1730600000		143	894564000		143	732573000
143.5	1827830000		143.5	945504000		143.5	735550000
144	1913150000		144	988384000		144	729935000
144.5	1983100000		144.5	1020650000		144.5	716353000
145	2035650000		145	1041330000		145	695622000
145.5	2067300000		145.5	1051300000		145.5	668656000
146	2076180000		146	1049320000		146	636596000
146.5	2063850000		146.5	1035390000		146.5	599655000
147	2030050000		147	1011030000		147	559220000
147.5	1977250000		147.5	977096000		147.5	516499000
148	1905910000		148	933893000		148	475066000
148.5	1820170000		148.5	883476000		148.5	436210000
149	1724080000		149	827714000		149	400737000
149.5	1620130000		149.5	768502000		149.5	370510000
150	1512510000		150	709267000		150	347280000
150.5	1406160000		150.5	652031000		150.5	331329000
151	1303900000		151	598549000		151	324743000
151.5	1210980000		151.5	550039000		151.5	327472000
152	1131630000		152	508151000		152	340278000
152.5	1067130000		152.5	474444000		152.5	364201000
153	1018740000		153	448432000		153	399732000
153.5	989610000		153.5	432332000		153.5	447602000
154	977442000		154	426309000		154	506059000
154.5	983305000		154.5	428673000		154.5	575645000
155	1005750000		155	438696000		155	655176000
155.5	1042960000		155.5	457503000		155.5	742231000
156	1091670000		156	482237000		156	833794000
156.5	1151290000		156.5	511429000		156.5	924829000
157	1219760000		157	544884000		157	1012900000
157.5	1293360000		157.5	580038000		157.5	1094130000
158	1367500000		158	614752000		158	1165720000
158.5	1439480000		158.5	648342000		158.5	1224840000
159	1507240000		159	681124000		159	1270480000
159.5	1567460000		159.5	709321000		159.5	1299130000
160	1617740000		160	732400000		160	1310230000
160.5	1655500000		160.5	749035000		160.5	1303620000
161	1678710000		161	758192000		161	1280250000
161.5	1688370000		161.5	759235000		161.5	1241160000
162	1685540000		162	752530000		162	1188060000
162.5	1671660000		162.5	738286000		162.5	1122230000
163	1648940000		163	717182000		163	1048050000
163.5	1621060000		163.5	691198000		163.5	967384000
164	1588770000		164	662182000		164	883798000
164.5	1556320000		164.5	631916000		164.5	802327000
165	1524540000		165	602223000		165	725899000
165.5	1495670000		165.5	574311000		165.5	658720000
166	1471220000		166	549454000		166	601685000
166.5	1455100000		166.5	528941000		166.5	554211000
167	1448700000		167	514782000		167	518704000
167.5	1455740000		167.5	508560000		167.5	494555000
168	1480800000		168	512569000		168	480650000
168.5	1532260000		168.5	532265000		168.5	477943000
169	1623520000		169	574506000		169	487795000
169.5	1778190000		169.5	648708000		169.5	507901000
170	2036000000		170	776652000		170	535913000
170.5	2452600000		170.5	988999000		170.5	570265000
171	3071930000		171	1308340000		171	607240000
171.5	3924930000		171.5	1736160000		171.5	646697000
172	5010200000		172	2268320000		172	687969000
172.5	6294520000		172.5	2892100000		172.5	729869000
173	7715250000		173	3592030000		173	770228000
173.5	9207870000		173.5	4335700000		173.5	805058000
174	10701000000		174	5084210000		174	831374000
174.5	12135600000		174.5	5799860000		174.5	848552000
175	13456700000		175	6450790000		175	857804000
175.5	14616700000		175.5	7006430000		175.5	858849000
176	15563600000		176	7445630000		176	851168000
176.5	16255500000		176.5	7754860000		176.5	834051000
177	16667100000		177	7924730000		177	807671000
177.5	16780200000		177.5	7946320000		177.5	773422000
178	16587200000		178	7817140000		178	732878000
178.5	16092100000		178.5	7539220000		178.5	688755000
179	15308200000		179	7116820000		179	643112000
179.5	14260700000		179.5	6562990000		179.5	599535000
180	12998400000		180	5906950000		180	559638000
180.5	11606200000		180.5	5196430000		180.5	525613000
181	10173700000		181	4476110000		181	497081000
181.5	8786750000		181.5	3775570000		181.5	478821000
182	7508710000		182	3123370000		182	475300000
182.5	6375510000		182.5	2541110000		182.5	490632000
183	5392960000		183	2048510000		183	528771000
183.5	4559040000		183.5	1648050000		183.5	592874000
184	3857830000		184	1330400000		184	685885000
184.5	3275760000		184.5	1080970000		184.5	810987000
185	2799730000		185	887784000		185	976228000
185.5	2418460000		185.5	735114000		185.5	1182960000
186	2107050000		186	611522000		186	1438080000
186.5	1842270000		186.5	511134000		186.5	1739230000
187	1614720000		187	430284000		187	2073550000
187.5	1416480000		187.5	363018000		187.5	2428750000
188	1242290000		188	307580000		188	2786630000
188.5	1090990000		188.5	262916000		188.5	3132200000
189	962726000		189	227214000		189	3447710000
189.5	852931000		189.5	197780000		189.5	3725300000
190	755837000		190	173583000		190	3953540000
190.5	670861000		190.5	154699000		190.5	4124990000
191	599182000		191	138971000		191	4233700000
191.5	539326000		191.5	124990000		191.5	4275340000
192	488999000		192	112502000		192	4247220000
192.5	445574000		192.5	101164000		192.5	4147140000
193	407154000		193	90566500		193	3981760000
193.5	373511000		193.5	81674000		193.5	3756500000
194	344074000		194	74297800		194	3481150000
194.5	317067000		194.5	67133300		194.5	3167320000
195	291897000		195	61233000		195	2831390000
195.5	270209000		195.5	55895400		195.5	2487370000
196	250060000		196	50448400		196	2156000000
196.5	229944000		196.5	44890800		196.5	1851830000
197	209661000		197	38803800		197	1580600000
197.5	191280000		197.5	32081600		197.5	1346360000
198	175296000		198	25289000		198	1145070000
198.5	160929000		198.5	19195900		198.5	974826000
199	146693000		199	14109200		199	828901000
199.5	132159000		199.5	10165700		199.5	707889000
200	118890000		200	7.10543e+06		200	607198000
200.5	107367000		200.5	4.7603e+06		200.5	524120000
201	97211800		201	3.11137e+06		201	457073000
201.5	87859400		201.5	2.16685e+06		201.5	403333000
202	79476900		202	1.53345e+06		202	358966000
202.5	72532100		202.5	1.53338e+06		202.5	319155000
203	66636400		203	2.36839e+06		203	284067000
203.5	62180700		203.5	4.89023e+06		203.5	251731000
204	59085400		204	10984100		204	221625000
204.5	56614300		204.5	24512700		204.5	194616000
205	54017600		205	48687000		205	170667000
205.5	52282800		205.5	84463300		205.5	150127000
206	50750500		206	132498000		206	132897000
206.5	49000300		206.5	193019000		206.5	118210000
207	46606800		207	265260000		207	106168000
207.5	43568200		207.5	347690000		207.5	96639600
208	39913700		208	441884000		208	89369500
208.5	35828100		208.5	545363000		208.5	84097900
209	30919600		209	655869000		209	80385600
209.5	25333100		209.5	773488000		209.5	78097400
210	20093100		210	895147000		210	76907900
210.5	16042100		210.5	1019570000		210.5	75886500
211	12842600		211	1142950000		211	74869400
211.5	9.97883e+06		211.5	1261220000		211.5	74454500
212	7.33893e+06		212	1370550000		212	74247100
212.5	5.39424e+06		212.5	1466500000		212.5	73392700
213	4.26846e+06		213	1544700000		213	71868300
213.5	4.37414e+06		213.5	1601570000		213.5	69798800
214	5.05183e+06		214	1635300000		214	66739500
214.5	6.33397e+06		214.5	1645860000		214.5	63386500
215	8.57706e+06		215	1635710000		215	59683300
215.5	11523200		215.5	1604900000		215.5	55603100
216	15069000		216	1554270000		216	51786600
216.5	19483400		216.5	1486170000		216.5	48439500
217	24543300		217	1401630000		217	45987300
217.5	30020000		217.5	1301860000		217.5	43675300
218	35792300		218	1192500000		218	41765200
218.5	41376400		218.5	1075730000		218.5	40388900
219	46883500		219	953563000		219	39382300
219.5	52022300		219.5	831436000		219.5	38204900
220	56610800		220	712007000		220	37107800
220.5	60311800		220.5	600068000		220.5	36069100
221	63077000		221	497525000		221	34983600
221.5	64871800		221.5	406178000		221.5	33839500
222	65629300		222	327700000		222	32915100
222.5	65265300		222.5	263018000		222.5	31700100
223	63684400		223	211328000		223	30151000
223.5	61051400		223.5	171108000		223.5	28675200
224	57409600		224	141182000		224	26818800
224.5	52993500		224.5	119389000		224.5	24677900
225	48426200		225	104600000		225	22360000
225.5	43690600		225.5	94858800		225.5	19645200
226	38708300		226	88284900		226	16901000
226.5	34053100		226.5	84624400		226.5	14461500
227	29724500		227	82060200		227	12532100
227.5	25842000		227.5	79642900		227.5	10507200
228	22473500		228	77086900		228	8.62985e+06
228.5	19292800		228.5	73957900		228.5	7.15209e+06
229	16616100		229	69705500		229	5.9523e+06
229.5	14387700		229.5	64333500		229.5	4.88247e+06
230	12513800		230	58029800		230	3.73812e+06
230.5	10820000		230.5	51255900		230.5	3.02184e+06
231	9.37307e+06		231	43984100		231	2.42846e+06
231.5	8.09146e+06		231.5	36652800		231.5	1.96175e+06
232	6.99342e+06		232	29788700		232	1.69234e+06
232.5	6.03607e+06		232.5	24200000		232.5	1.38895e+06
233	5.10081e+06		233	19791400		233	1.02975e+06
233.5	4.34735e+06		233.5	16158000		233.5	845954
234	3.813e+06		234	13075400		234	734180
234.5	3.34871e+06		234.5	10771900		234.5	599432
235	2.95708e+06		235	8.83544e+06		235	499692
235.5	2.68818e+06		235.5	7.21744e+06		235.5	489550
236	2.39597e+06		236	5.76391e+06		236	457546
236.5	2.13252e+06		236.5	4.72313e+06		236.5	441147
237	1.90694e+06		237	3.94258e+06		237	485443
237.5	1.72532e+06		237.5	3.34194e+06		237.5	512919
238	1.63266e+06		238	2.97158e+06		238	523575
238.5	1.59212e+06		238.5	2.707e+06		238.5	517411
239	1.56991e+06		239	2.45277e+06		239	494427
239.5	1.57129e+06		239.5	2.31527e+06		239.5	517055
240	1.58961e+06		240	2.24111e+06		240	528811
240.5	1.58508e+06		240.5	2.24356e+06		240.5	529696
241	1.56277e+06		241	2.23287e+06		241	519709
241.5	1.49326e+06		241.5	2.15e+06		241.5	498851
242	1.4713e+06		242	2.15395e+06		242	467121
242.5	1.41116e+06		242.5	2.16214e+06		242.5	424520
243	1.35167e+06		243	2.10448e+06		243	371047
243.5	1.3028e+06		243.5	2.05656e+06		243.5	306703
244	1.25388e+06		244	1.99025e+06		244	231488
244.5	1.17172e+06		244.5	1.95851e+06		244.5	178640
245	1.05618e+06		245	1.87556e+06		245	144286
245.5	945533		245.5	1.7732e+06		245.5	191502
246	805212		246	1.66595e+06		246	227315
246.5	716561		246.5	1.54404e+06		246.5	251725
247	633636		247	1.50496e+06		247	298155
247.5	547954		247.5	1.48185e+06		247.5	336363
248	477597		248	1.46979e+06		248	366349
248.5	423825		248.5	1.40863e+06		248.5	388114
249	434425		249	1.29836e+06		249	401657
249.5	428400		249.5	1.18451e+06		249.5	406979
250	435704		250	1.10945e+06		250	404079
250.5	456819		250.5	1.05705e+06		250.5	392957
251	466792		251	1.00857e+06		251	373614
251.5	465623		251.5	933063		251.5	346049
252	453311		252	958871		252	310262
252.5	429857		252.5	960743		252.5	266254
253	395261		253	938679		253	214024
253.5	349522		253.5	892679		253.5	153573
254	326088		254	822744		254	84900.1
254.5	294697		254.5	756242		254.5	80230.6
255	255351		255	668412		255	68045.9
255.5	208048		255.5	560199		255.5	96837.4
256	152788		256	465604		256	121797
256.5	130372		256.5	377719		256.5	142924
257	103886		257	347012		257	160220
257.5	73327.9		257.5	367024		257.5	173684
258	38699.4		258	404534		258	183315
258.5	0		258.5	464680		258.5	189115
259	0		259	536914		259	191082
259.5	0		259.5	622298		259.5	189218
260	0		260	686417		260	183522
260.5	0		260.5	729272		260.5	173994
261	0		261	750863		261	160633
261.5	0		261.5	751189		261.5	143441
262	0		262	777153		262	122417
262.5	0		262.5	786316		262.5	97560.5
263	0		263	778677		263	68872.3
263.5	0		263.5	754238		263.5	36352.2
264	0		264	712997		264	0
264.5	0		264.5	654955		264.5	0
265	0		265	580112		265	0
265.5	0		265.5	488468		265.5	0
266	0		266	419793		266	0
266.5	0		266.5	338101		266.5	0
267	0		267	243390		267	0
267.5	0		267.5	169804		267.5	0
268	0		268	86451.6		268	0
268.5	0		268.5	31408.2		268.5	0
269	0		269	0		269	0
269.5	0		269.5	0		269.5	0
270	0		270	0		270	0
270.5	0		270.5	0		270.5	0
271	0		271	0		271	0
271.5	0		271.5	0		271.5	0
272	0		272	0		272	0
272.5	0		272.5	0		272.5	0
273	0		273	0		273	0
273.5	0		273.5	0		273.5	0
274	0		274	0		274	0
274.5	0		274.5	0		274.5	0
275	0		275	0		275	0
275.5	0		275.5	0		275.5	0
276	0		276	0		276	0
276.5	0		276.5	0		276.5	0
277	0		277	0		277	0
277.5	0		277.5	0		277.5	0
278	0		278	0		278	0
278.5	0		278.5	0		278.5	0
279	0		279	0		279	0
279.5	0		279.5	0		279.5	0
280	0		280	0		280	0
280.5	0		280.5	0		280.5	0
281	0		281	0		281	0
281.5	0		281.5	0		281.5	0
282	0		282	0		282	0
282.5	0		282.5	0		282.5	0
283	0		283	0		283	0
283.5	0		283.5	0		283.5	0
284	0		284	0		284	0
284.5	0		284.5	0		284.5	0
285	0		285	0		285	0
285.5	0		285.5	0		285.5	0
286	0		286	0		286	0
286.5	0		286.5	0		286.5	0
287	0		287	0		287	0
287.5	0		287.5	0		287.5	0
288	0		288	0		288	0
288.5	0		288.5	0		288.5	0
289	0		289	0		289	0
289.5	0		289.5	0		289.5	0
290	0		290	0		290	0
290.5	0		290.5	0		290.5	0
291	0		291	0		291	0
291.5	0		291.5	0		291.5	0
292	0		292	0		292	0
292.5	0		292.5	0		292.5	0
293	0		293	0		293	0
293.5	0		293.5	0		293.5	0
294	0		294	0		294	0
294.5	0		294.5	0		294.5	0
295	0		295	0		295	0
295.5	0		295.5	0		295.5	0
296	0		296	0		296	0
296.5	0		296.5	0		296.5	0
297	0		297	0		297	0
297.5	0		297.5	0		297.5	0
298	0		298	0		298	0
298.5	0		298.5	0		298.5	0
299	0		299	0		299	0
299.5	0		299.5	0		299.5	0
300	0		300	0		300	0

## Sheet: Figure 2d
Pathway 1 rupture				Pathway 2 rupture				Pathway 3 rupture				Pathway 2 Xmod unfolding				Pathway 1 rupture averages
Loading rate [nN/s]	Rupture force [pN]	Pulling speed [nm/s]		Loading rate [nN/s]	Rupture force [pN]	Pulling speed [nm/s]		Loading rate [nN/s]	Rupture force [pN]	Pulling speed [nm/s]		Loading rate [nN/s]	Unfolding force [pN]	Pulling speed [nm/s]		Loading rate [nN/s]	Rupture force [pN]	Loading rate SD [nN/s]	Rupture force SD [pN]	Pulling speed [nm/s]
1.43	431	100		0.646	155	100		0.755	187	100		2.46	462	100		2.57	501	0.38	55	100
1.49	413	100		0.575	120	100		0.176	123	100		2.69	481	100		11	540	1.6	59	400
1.51	494	100		0.701	139	100		0.582	143	100		2	385	100		46.3	573	7.2	54	1600
1.55	441	100		0.545	146	100		0.675	186	100		1.76	376	100		195	602	34	68	6400
1.69	475	100		0.692	148	100		0.943	190	100		2.22	396	100
1.81	375	100		0.691	153	100		0.604	107	100		2.35	417	100		Pathway 2 rupture averages
1.86	362	100		0.908	202	100		0.201	51.4	100		2.43	501	100		Loading rate [nN/s]	Rupture force [pN]	Loading rate SD [nN/s]	Rupture force SD [pN]	Pulling speed [nm/s]
1.87	526	100		0.927	197	100		0.982	210	100		2.78	509	100		0.758	168	0.15	29	100
1.87	527	100		0.916	194	100		0.792	175	100		3.1	524	100		3.35	188	0.67	33	400
1.94	377	100		0.716	172	100		0.927	210	100		2.56	461	100		15	211	3.2	39	1600
1.95	384	100		0.624	129	100		0.885	205	100		2.38	437	100		70.8	238	18	48	6400
1.98	444	100		0.643	143	100		1.01	217	100		2.54	463	100
2	429	100		0.907	197	100		0.615	120	100		2.75	504	100		Pathway 3 rupture averages
2	465	100		0.801	194	100		0.7	175	100		2.83	498	100		Loading rate [nN/s]	Rupture force [pN]	Loading rate SD [nN/s]	Rupture force SD [pN]	Pulling speed [nm/s]
2.02	436	100		0.773	198	100		0.643	149	100		2.78	543	100		0.738	169	0.23	48	100
2.03	491	100		0.687	151	100		0.717	148	100		2.02	405	100		2.9	176	1.1	62	400
2.05	435	100		0.602	168	100		0.406	98.2	100		2.77	493	100		13.7	195	5.1	65	1600
2.05	373	100		0.747	160	100		0.589	134	100		2.44	467	100		62.4	224	24	74	6400
2.08	381	100		0.58	151	100		0.788	177	100		1.98	394	100
2.08	381	100		0.634	165	100		0.815	177	100		2.35	448	100		Pathway 2 Xmod unfolding averages
2.09	406	100		0.517	115	100		0.826	201	100		2.53	468	100		Loading rate [nN/s]	Rupture force [pN]	Loading rate SD [nN/s]	Rupture force SD [pN]	Pulling speed [nm/s]
2.1	438	100		0.662	128	100		1.07	203	100		2.4	424	100		2.5	479	0.35	52	100
2.1	388	100		0.732	151	100		0.498	101	100		2.44	450	100		10.7	523	1.6	61	400
2.11	395	100		0.833	202	100		0.702	218	100		2.82	526	100		45.6	559	6.9	64	1600
2.11	426	100		0.599	162	100		0.964	200	100		2.51	474	100		202	613	35	68	6400
2.12	444	100		0.503	120	100		0.652	140	100		2.56	455	100
2.13	434	100		0.878	192	100		0.81	198	100		2.87	492	100
2.15	454	100		0.755	173	100		0.95	201	100		1.8	427	100
2.16	461	100		0.955	206	100		0.599	133	100		2.93	534	100
2.17	499	100		0.794	159	100		1.01	211	100		1.8	433	100
2.18	435	100		0.885	176	100		0.819	180	100		2.71	467	100
2.19	430	100		0.993	214	100		0.656	150	100		2.28	522	100
2.19	426	100		0.709	143	100		0.513	151	100		2.53	445	100
2.21	439	100		0.865	191	100		0.657	173	100		2.67	500	100
2.22	433	100		1.08	238	100		0.426	131	100		3.02	589	100
2.22	486	100		0.677	160	100		0.519	127	100		2.24	453	100
2.23	428	100		0.67	142	100		0.962	216	100		2.36	474	100
2.24	445	100		0.819	169	100		0.616	160	100		2.38	438	100
2.25	440	100		0.582	133	100		0.651	147	100		1.93	384	100
2.26	459	100		0.994	201	100		0.847	209	100		2.87	510	100
2.29	459	100		0.698	172	100		0.754	153	100		2.97	567	100
2.31	438	100		0.93	207	100		0.784	196	100		2.89	553	100
2.31	469	100		0.708	159	100		0.902	211	100		2.38	461	100
2.31	455	100		0.584	122	100		0.628	137	100		2.31	425	100
2.33	452	100		0.675	148	100		0.799	150	100		2.18	416	100
2.33	491	100		0.757	178	100		1.14	272	100		2.24	448	100
2.34	517	100		0.697	158	100		0.363	94.8	100		2.77	498	100
2.34	478	100		0.57	146	100		0.688	167	100		2.16	445	100
2.35	444	100		0.616	139	100		0.824	198	100		2.43	470	100
2.35	447	100		1.06	207	100		0.326	78.1	100		2.69	517	100
2.36	524	100		0.946	205	100		1.08	210	100		2.98	537	100
2.36	526	100		0.898	204	100		0.743	139	100		2.36	517	100
2.37	440	100		1.01	228	100		0.66	170	100		3	588	100
2.38	474	100		0.633	156	100		0.594	134	100		1.74	424	100
2.38	452	100		0.612	127	100		1.11	174	100		2.11	441	100
2.4	466	100		0.783	182	100		0.6	139	100		2.49	530	100
2.4	502	100		0.498	157	100		0.905	185	100		3.01	566	100
2.41	489	100		0.654	154	100		0.569	155	100		2.17	415	100
2.41	484	100		0.765	174	100		0.924	204	100		2.4	513	100
2.41	452	100		0.634	169	100		0.863	224	100		2.31	464	100
2.42	495	100		0.699	132	100		0.529	124	100		2.17	430	100
2.42	478	100		0.669	143	100		0.429	86	100		2.21	419	100
2.43	440	100		0.532	122	100		0.55	139	100		2.53	459	100
2.43	463	100		0.648	127	100		0.682	178	100		2.72	519	100
2.44	479	100		1.11	231	100		0.91	219	100		3.07	573	100
2.44	456	100		0.773	153	100		0.493	120	100		2.09	447	100
2.44	526	100		0.77	150	100		0.366	77	100		2.51	480	100
2.46	499	100		0.667	165	100		0.735	168	100		2.04	478	100
2.46	449	100		0.978	148	100		1.28	265	100		2.28	356	100
2.46	491	100		0.675	151	100		0.716	138	100		2.36	451	100
2.46	509	100		0.646	130	100		0.874	223	100		2.58	475	100
2.46	454	100		0.715	161	100		0.893	210	100		2.51	481	100
2.47	443	100		0.956	177	100		1.31	279	100		2.9	532	100
2.47	479	100		0.814	182	100		0.642	154	100		2.5	503	100
2.5	471	100		0.821	176	100		0.792	195	100		2.83	530	100
2.51	463	100		0.597	139	100		0.536	147	100		2.5	473	100
2.53	509	100		0.638	137	100		0.9	197	100		2.38	440	100
2.53	474	100		0.759	144	100		0.509	107	100		1.75	439	100
2.53	505	100		0.65	138	100		0.684	151	100		1.78	401	100
2.53	509	100		0.718	152	100		0.806	218	100		2.27	414	100
2.54	509	100		0.771	195	100		0.973	214	100		2.96	537	100
2.54	474	100		0.654	151	100		0.993	202	100		2.4	485	100
2.55	486	100		0.629	153	100		0.791	176	100		2.5	473	100
2.55	497	100		0.726	152	100		0.668	173	100		2.71	505	100
2.55	470	100		1.05	209	100		0.271	70	100		3.03	553	100
2.57	475	100		0.997	224	100		0.328	74.2	100		2.74	522	100
2.58	491	100		0.892	210	100		0.897	218	100		2.01	448	100
2.59	482	100		0.744	168	100		0.817	198	100		2.34	459	100
2.59	485	100		0.86	180	100		0.548	118	100		2.89	530	100
2.59	484	100		0.978	206	100		0.856	167	100		2.95	563	100
2.6	492	100		0.779	151	100		0.613	149	100		2.47	458	100
2.6	529	100		1.13	225	100		1.24	233	100		3.18	576	100
2.62	494	100		0.685	153	100		0.964	215	100		2.15	419	100
2.62	534	100		1.01	219	100		0.558	158	100		2.58	513	100
2.62	541	100		0.856	167	100		1.15	313	100		2.86	511	100
2.62	477	100		0.739	150	100		1.12	88.9	400		1.99	385	100
2.62	483	100		0.724	141	100		3.51	229	400		2.26	427	100
2.63	541	100		0.696	149	100		1.11	98.2	400		2.84	511	100
2.63	501	100		0.788	159	100		3.13	205	400		2.37	462	100
2.63	549	100		0.836	176	100		3.15	196	400		2.68	487	100
2.63	543	100		0.784	179	100		4.78	212	400		2.56	477	100
2.64	470	100		0.877	168	100		2.68	163	400		2.14	428	100
2.64	530	100		0.728	183	100		3.51	194	400		2.45	499	100
2.64	493	100		0.829	199	100		3.45	205	400		2.43	534	100
2.65	528	100		0.912	209	100		3.34	202	400		2.96	538	100
2.65	499	100		1.19	238	100		2.2	115	400		2.9	530	100
2.66	529	100		0.992	215	100		2.5	153	400		2.98	543	100
2.67	500	100		0.69	162	100		4.6	248	400		2.43	466	100
2.68	521	100		0.549	156	100		0.509	48.7	400		2.74	526	100
2.68	491	100		0.857	202	100		0.844	102	400		2.89	548	100
2.68	521	100		0.731	156	100		1.56	83.1	400		1.99	380	100
2.68	539	100		0.497	119	100		3.66	245	400		2.42	441	100
2.69	525	100		0.685	153	100		4	223	400		2.92	515	100
2.69	491	100		0.795	164	100		2.17	114	400		2.08	421	100
2.69	566	100		0.72	145	100		3.12	224	400		1.9	420	100
2.7	506	100		0.88	187	100		2.95	193	400		2.64	507	100
2.7	488	100		0.554	147	100		1.79	118	400		2.06	459	100
2.7	500	100		0.993	220	100		4.73	260	400		2.58	501	100
2.7	520	100		1.08	211	100		3.61	219	400		3.17	569	100
2.71	504	100		0.631	154	100		3.95	240	400		2.3	437	100
2.71	540	100		0.81	188	100		3.15	218	400		2.84	498	100
2.72	520	100		0.595	131	100		1.74	84.6	400		2.41	431	100
2.72	563	100		0.719	152	100		3.59	250	400		1.94	429	100
2.73	563	100		0.626	140	100		2.01	157	400		2.52	471	100
2.73	501	100		0.771	173	100		1.32	84	400		2.45	482	100
2.73	555	100		0.705	145	100		3.65	208	400		2.2	403	100
2.74	609	100		0.875	182	100		3.44	238	400		2.41	471	100
2.76	502	100		0.646	142	100		2.89	228	400		2.63	534	100
2.77	524	100		0.708	164	100		1.96	97.3	400		2.58	510	100
2.77	536	100		0.671	146	100		2.98	209	400		3.13	591	100
2.77	516	100		0.821	176	100		3.43	194	400		2.87	530	100
2.78	538	100		0.646	146	100		1.14	75.8	400		2.25	446	100
2.79	530	100		0.992	223	100		1.55	92.9	400		3.03	567	100
2.81	502	100		0.949	204	100		0.837	56.2	400		2.86	520	100
2.81	510	100		0.6	156	100		4.12	229	400		2.02	441	100
2.82	509	100		0.776	162	100		2.56	130	400		2.56	462	100
2.82	543	100		0.637	150	100		2.93	194	400		2.5	456	100
2.82	508	100		0.778	164	100		2.97	226	400		2.05	421	100
2.84	539	100		0.763	194	100		0.756	52.8	400		2.68	536	100
2.84	516	100		0.71	145	100		4.42	189	400		2.58	471	100
2.84	518	100		0.581	121	100		3.72	216	400		2.46	470	100
2.84	534	100		0.542	133	100		4.02	232	400		2.32	415	100
2.85	540	100		0.672	147	100		3.97	223	400		2.61	462	100
2.87	521	100		0.699	160	100		3.01	172	400		2.71	516	100
2.87	522	100		0.829	195	100		4.36	227	400		2.89	516	100
2.88	529	100		0.549	155	100		2.63	168	400		2.02	406	100
2.88	537	100		0.694	148	100		2.3	220	400		2.62	490	100
2.89	641	100		0.894	208	100		2.3	123	400		3.04	540	100
2.9	538	100		0.6	136	100		2.61	173	400		2.03	466	100
2.9	555	100		0.687	151	100		3.44	227	400		2.4	435	100
2.91	561	100		0.931	191	100		1.68	102	400		3.25	574	100
2.92	548	100		0.617	151	100		1.19	159	400		1.85	414	100
2.93	576	100		0.953	211	100		1.51	102	400		2.12	519	100
2.93	525	100		0.768	160	100		3.66	245	400		2.17	459	100
2.94	530	100		0.64	156	100		2.98	159	400		2.17	438	100
2.94	538	100		0.88	204	100		1.05	60.1	400		3.08	606	100
2.94	545	100		0.93	203	100		1.25	67.6	400		2.99	534	100
2.94	548	100		0.582	140	100		3.84	208	400		2.49	438	100
2.95	533	100		3.42	172	400		1.85	106	400		9.56	431	400
2.96	520	100		3.49	188	400		3.89	229	400		11.4	543	400
2.96	527	100		2.82	169	400		2.9	176	400		11	491	400
2.96	567	100		3.63	217	400		3.59	223	400		10.9	533	400
2.97	579	100		3.68	196	400		3.69	218	400		12.6	561	400
2.97	542	100		3.33	203	400		4.52	252	400		11.3	562	400
2.98	556	100		2.91	187	400		4.77	309	400		10	467	400
2.99	548	100		4.02	218	400		4.21	227	400		14	634	400
3	535	100		2.26	141	400		4.41	300	400		10.7	473	400
3	548	100		4.41	250	400		2.32	132	400		13.1	596	400
3.01	555	100		2.6	169	400		4.63	218	400		9.74	464	400
3.04	534	100		3.21	179	400		2.46	127	400		10.5	482	400
3.04	538	100		3.8	183	400		4.32	235	400		10.5	506	400
3.05	566	100		2.33	150	400		3.13	182	400		9.94	490	400
3.08	524	100		2.7	164	400		2.96	168	400		8.39	443	400
3.09	603	100		3.19	173	400		2.58	171	400		9.63	466	400
3.1	613	100		3.99	219	400		1.01	59.3	400		12.6	627	400
3.11	611	100		2.82	158	400		3.01	191	400		10.1	505	400
3.12	652	100		2.65	150	400		2.6	151	400		10.6	518	400
3.13	559	100		2.38	135	400		1.71	103	400		10.9	500	400
3.14	549	100		4	217	400		3.38	173	400		11.7	567	400
3.14	591	100		3.87	237	400		3.57	225	400		13.7	609	400
3.15	552	100		2.42	169	400		3.23	178	400		10.4	499	400
3.2	568	100		4.12	220	400		4.29	246	400		12.2	598	400
3.23	568	100		3.29	168	400		3.22	185	400		10.6	528	400
3.26	610	100		5.05	286	400		17.7	236	1600		13.5	609	400
3.29	602	100		3.47	181	400		12	199	1600		6.82	484	400
3.3	618	100		3.95	212	400		15.6	250	1600		13	580	400
3.3	608	100		4.03	217	400		4.47	84.5	1600		11.8	590	400
3.38	600	100		2.74	142	400		15.9	250	1600		9.46	432	400
5.35	426	400		4.39	250	400		10.5	109	1600		13	634	400
6.19	495	400		3.13	196	400		15.9	254	1600		9.3	451	400
6.62	353	400		3.88	201	400		13.6	168	1600		11.2	514	400
6.64	424	400		2.62	170	400		15.7	223	1600		10	519	400
7.05	500	400		2.13	151	400		10.7	175	1600		7.77	497	400
7.36	387	400		3.5	184	400		11.9	244	1600		11.3	503	400
7.53	519	400		2.91	197	400		13.2	177	1600		7.65	530	400
7.54	351	400		4.09	222	400		7.31	86.3	1600		13.3	613	400
7.66	358	400		4.38	222	400		12.7	229	1600		8.77	546	400
7.69	600	400		3.35	176	400		4.24	80.8	1600		9.94	468	400
7.95	434	400		3.15	189	400		21.1	260	1600		8.98	430	400
8	525	400		3.71	252	400		13.4	151	1600		10.7	561	400
8.13	521	400		2.49	178	400		15.3	238	1600		9.18	509	400
8.29	580	400		3.87	191	400		6.3	138	1600		9.39	508	400
8.32	570	400		3.32	181	400		4.62	85.5	1600		9.73	540	400
8.42	445	400		4.64	230	400		14.7	190	1600		12.4	599	400
8.48	465	400		2.75	154	400		21.7	285	1600		10.6	521	400
8.48	573	400		4.26	233	400		19.7	254	1600		11.6	621	400
8.51	375	400		3.2	164	400		10.1	189	1600		10.2	473	400
8.51	515	400		3.54	221	400		15.4	184	1600		12.4	564	400
8.59	415	400		2.85	156	400		13.9	142	1600		8.91	484	400
8.59	400	400		2.59	152	400		14.3	169	1600		10.9	482	400
8.61	438	400		3.68	199	400		19.7	231	1600		7.83	453	400
8.61	542	400		3.15	175	400		12.7	188	1600		11.2	497	400
8.67	451	400		3.04	198	400		18.6	223	1600		10.3	531	400
8.7	430	400		3.3	183	400		6.94	167	1600		7.83	463	400
8.7	497	400		2.99	169	400		14.9	202	1600		10.2	488	400
8.79	553	400		2.97	176	400		15.4	231	1600		10.2	526	400
8.82	441	400		3.1	166	400		18	266	1600		10.9	505	400
8.84	592	400		1.96	137	400		18.7	237	1600		11	528	400
9.04	469	400		3.56	194	400		11.1	139	1600		12.4	558	400
9.07	453	400		3.07	174	400		6.36	89.6	1600		9.95	461	400
9.08	458	400		3	178	400		9.29	97	1600		10.5	508	400
9.1	450	400		1.34	82.6	400		12.2	200	1600		8.9	415	400
9.16	432	400		3.03	175	400		3.29	90.8	1600		13.3	629	400
9.18	525	400		3.43	180	400		10.3	215	1600		10.1	450	400
9.19	436	400		3.95	196	400		14.1	252	1600		11.4	510	400
9.2	463	400		3.98	241	400		10.3	121	1600		12.4	640	400
9.29	473	400		3.9	220	400		11.9	226	1600		13.2	625	400
9.37	532	400		3.26	170	400		14	157	1600		9.57	442	400
9.5	453	400		3.87	225	400		15.8	200	1600		12.5	600	400
9.51	501	400		4.11	202	400		20.2	276	1600		11.9	554	400
9.51	465	400		3.39	156	400		19.4	251	1600		10.6	491	400
9.53	487	400		2.83	149	400		14.9	242	1600		10.3	536	400
9.58	610	400		3.69	226	400		6.34	89.3	1600		12.8	586	400
9.63	507	400		2.11	157	400		13	178	1600		8.44	446	400
9.64	530	400		2.6	173	400		19.7	251	1600		9.52	448	400
9.66	470	400		2.35	128	400		15.3	241	1600		9.95	472	400
9.71	490	400		3.07	164	400		12.3	243	1600		7.18	465	400
9.73	571	400		2.79	152	400		17.9	262	1600		10.5	480	400
9.74	465	400		3.94	223	400		7.9	132	1600		12.2	574	400
9.76	526	400		3.7	196	400		17.5	241	1600		11.9	541	400
9.77	564	400		3.58	211	400		14.7	204	1600		10.8	554	400
9.78	582	400		3.6	229	400		16.2	208	1600		12.6	583	400
9.78	513	400		2.57	149	400		10.5	175	1600		10.1	500	400
9.85	525	400		4.16	215	400		15.6	228	1600		12.7	573	400
9.95	553	400		3.71	183	400		4.94	97.2	1600		9.84	453	400
9.95	570	400		4.53	210	400		22.8	269	1600		10.9	578	400
9.97	473	400		2.9	160	400		22.3	251	1600		9.09	448	400
10	482	400		3.82	229	400		5.78	111	1600		11.8	598	400
10	467	400		3.02	156	400		11.6	263	1600		8.93	445	400
10.1	479	400		2.91	168	400		12.7	160	1600		9.49	449	400
10.1	521	400		3.28	194	400		14.1	235	1600		11.3	562	400
10.1	491	400		2.9	165	400		9.79	103	1600		7.82	463	400
10.1	472	400		2.28	126	400		15.2	208	1600		10.2	491	400
10.1	457	400		4.33	223	400		19.7	209	1600		12.2	587	400
10.1	506	400		2.45	125	400		17.7	220	1600		10.9	494	400
10.1	472	400		4.21	228	400		8.47	105	1600		12.5	575	400
10.1	504	400		3.45	209	400		13	156	1600		11.8	614	400
10.2	548	400		2.39	183	400		17.1	259	1600		8.73	469	400
10.2	486	400		4.52	229	400		6.84	84.2	1600		11.2	632	400
10.2	498	400		3.42	195	400		8.79	102	1600		7.89	376	400
10.2	604	400		3.3	197	400		24.5	337	1600		12	535	400
10.2	455	400		4.36	234	400		13.1	228	1600		13.1	599	400
10.2	477	400		3.07	158	400		16.9	252	1600		10.7	516	400
10.2	461	400		4.29	245	400		11.7	232	1600		12.4	634	400
10.2	481	400		3.48	182	400		19.2	282	1600		11.9	542	400
10.3	523	400		3.64	197	400		27.9	330	1600		11.8	553	400
10.3	568	400		3.86	208	400		7.16	109	1600		11.2	527	400
10.3	530	400		3.91	206	400		12.1	173	1600		12.6	579	400
10.4	534	400		3.59	198	400		6.73	91.6	1600		11.9	565	400
10.4	462	400		3.73	216	400		22	314	1600		12.8	576	400
10.4	566	400		2.46	132	400		8.88	101	1600		9.26	491	400
10.4	580	400		3.19	174	400		13	208	1600		10.9	574	400
10.5	548	400		3.34	185	400		18.1	278	1600		9.69	446	400
10.5	577	400		3.88	232	400		65.1	231	6400		13.5	634	400
10.5	547	400		3.05	166	400		99.4	312	6400		8.97	411	400
10.5	493	400		3.24	174	400		24.4	90.2	6400		10.5	495	400
10.5	495	400		3.68	197	400		78.6	299	6400		10.2	483	400
10.5	513	400		4.47	238	400		24.7	119	6400		13	603	400
10.6	481	400		2.83	199	400		49.8	205	6400		8.82	491	400
10.6	623	400		4.44	232	400		62	246	6400		12.8	591	400
10.6	496	400		2.89	163	400		73.3	233	6400		10.4	487	400
10.6	539	400		3.84	206	400		74.1	269	6400		11	539	400
10.7	539	400		3.75	209	400		48	191	6400		10.3	484	400
10.7	556	400		2.62	160	400		36.6	118	6400		8.3	381	400
10.7	509	400		2.38	136	400		85.2	210	6400		9.47	510	400
10.7	635	400		14	234	1600		68.1	270	6400		54.7	614	1600
10.7	611	400		10.2	145	1600		70.6	227	6400		41.9	503	1600
10.7	507	400		14.9	235	1600		68.2	154	6400		17.9	493	1600
10.8	543	400		17.2	227	1600		23.1	327	6400		55.4	618	1600
10.8	500	400		16.5	238	1600		67.2	175	6400		39	553	1600
10.8	523	400		18	245	1600		72	247	6400		39.1	496	1600
10.8	480	400		11.3	186	1600		68.9	223	6400		38.4	473	1600
10.8	530	400		18.1	243	1600		102	330	6400		45.6	580	1600
10.8	519	400		17.8	220	1600		45.5	156	6400		48.6	549	1600
10.8	523	400		10.5	170	1600		68.5	234	6400		37.1	469	1600
10.8	509	400		13.1	222	1600		53	146	6400		44.3	551	1600
10.9	512	400		11.4	211	1600		89.5	331	6400		39.1	481	1600
10.9	550	400		15.4	227	1600		71.4	236	6400		48.5	618	1600
11	519	400		14.3	213	1600		65	251	6400		43.9	576	1600
11	543	400		16.7	236	1600		64.9	262	6400		57.3	669	1600
11	544	400		11.9	141	1600		72.4	213	6400		46.4	518	1600
11	576	400		14.5	215	1600		82.5	257	6400		44.1	557	1600
11	513	400		12.8	174	1600		58.7	209	6400		35.7	456	1600
11	529	400		17.1	251	1600		67.7	257	6400		53.5	712	1600
11	500	400		15.8	218	1600		27.1	118	6400		46.6	588	1600
11.4	566	400		18	263	1600		47.8	89.3	6400		54.3	614	1600
11.1	510	400		12.5	195	1600		83.3	312	6400		41.7	488	1600
11.1	501	400		16.7	255	1600		72.8	265	6400		49.4	585	1600
11.1	517	400		15.8	241	1600		29.5	131	6400		54.1	647	1600
11.1	520	400		20.1	248	1600		44.2	144	6400		51.4	615	1600
11.1	545	400		17.8	229	1600		75.1	258	6400		32.6	508	1600
11.2	512	400		12.4	181	1600		80.3	279	6400		50.3	577	1600
11.2	636	400		11.9	169	1600		62.7	245	6400		48.6	597	1600
11.2	567	400		15.9	203	1600		78.7	192	6400		53.8	594	1600
11.2	570	400		13.9	209	1600		29.3	106	6400		43.3	542	1600
11.3	628	400		14.1	216	1600		65.5	201	6400		49.5	580	1600
11.3	554	400		14.6	199	1600		41.2	140	6400		44.8	502	1600
11.3	558	400		6.79	99.7	1600		77	264	6400		39.6	476	1600
11.3	509	400		18.1	242	1600		38.9	109	6400		52.4	604	1600
11.3	528	400		15	238	1600		90	330	6400		38.8	492	1600
11.4	564	400		15.9	201	1600		65.1	312	6400		48.8	498	1600
11.4	635	400		13.8	205	1600		50.4	155	6400		37.7	461	1600
11.4	527	400		14.3	233	1600		126	348	6400		46	523	1600
13.6	603	400		18.9	235	1600		30.1	112	6400		42.8	534	1600
11.4	526	400		18.5	230	1600		20.2	298	6400		42.3	514	1600
11.4	537	400		14.6	208	1600		38.7	103	6400		41.8	481	1600
11.4	527	400		15.9	200	1600		86.2	282	6400		38	521	1600
11.4	614	400		18.6	257	1600		64.4	282	6400		52.1	647	1600
11.4	529	400		17.3	236	1600		102	307	6400		49.2	513	1600
11.4	510	400		8.92	111	1600		87.1	241	6400		44.2	496	1600
11.5	592	400		17.6	253	1600		71.5	258	6400		48.1	620	1600
11.5	514	400		16.5	221	1600		34	248	6400		50.9	630	1600
11.5	534	400		12.1	179	1600		82.6	275	6400		44.9	551	1600
11.5	558	400		18	254	1600		43.4	236	6400		52.7	574	1600
11.5	541	400		10.7	142	1600		20.9	112	6400		37.8	455	1600
11.5	537	400		9.23	156	1600		37.8	204	6400		45.5	554	1600
11.5	541	400		17.8	233	1600		40.8	109	6400		56.6	651	1600
11.5	566	400		10.5	164	1600		24.6	188	6400		43.5	539	1600
11.5	588	400		15.8	207	1600		75.6	242	6400		32	499	1600
11.6	523	400		13.1	159	1600		68.2	223	6400		43.2	487	1600
11.6	502	400		16.2	208	1600		53.1	216	6400		46.4	606	1600
11.6	525	400		11.8	179	1600		41.9	188	6400		37.3	546	1600
11.6	519	400		22	251	1600		86.9	252	6400		49.5	597	1600
11.6	528	400		17.4	228	1600		45.5	120	6400		49.4	580	1600
11.6	551	400		14.8	182	1600		68.2	369	6400		47.4	530	1600
11.6	559	400		15.8	220	1600		123	362	6400		37.7	505	1600
11.7	647	400		15.8	221	1600		85.6	352	6400		52.8	638	1600
11.7	581	400		9.55	91.3	1600						39.1	444	1600
11.7	603	400		13.1	211	1600						55	615	1600
11.7	531	400		12.6	214	1600						48.2	563	1600
11.7	550	400		19.9	236	1600						59.7	644	1600
11.7	539	400		12.9	229	1600						51	593	1600
11.7	543	400		14.6	192	1600						31.4	522	1600
11.7	575	400		5.77	98.9	1600						38.2	512	1600
11.7	547	400		17.4	233	1600						58.4	674	1600
11.7	599	400		14.7	180	1600						47.1	527	1600
11.8	530	400		17.7	233	1600						52.4	619	1600
11.8	605	400		15.5	210	1600						36.1	534	1600
11.8	592	400		17.9	272	1600						53.7	629	1600
11.8	563	400		13.4	219	1600						45.6	590	1600
11.8	546	400		18	244	1600						47.7	632	1600
11.8	498	400		17.9	239	1600						46.4	572	1600
11.9	537	400		10.1	162	1600						36.3	473	1600
11.9	614	400		20	242	1600						53.6	621	1600
11.9	565	400		16.8	260	1600						44	612	1600
11.9	569	400		19.4	263	1600						52.6	620	1600
11.9	542	400		11.3	185	1600						43.8	534	1600
11.9	530	400		14.3	214	1600						43.3	532	1600
11.9	581	400		17.3	236	1600						51.1	599	1600
12	609	400		14	190	1600						43.6	461	1600
12	608	400		12.2	186	1600						42.1	539	1600
12	530	400		18	270	1600						51.2	684	1600
12	540	400		16.5	205	1600						46.1	521	1600
12	564	400		19.9	258	1600						48.7	703	1600
12	564	400		12.7	205	1600						36.4	455	1600
12	564	400		9.07	167	1600						45.6	549	1600
12.1	552	400		21.3	259	1600						49.5	611	1600
12.1	524	400		14.1	222	1600						42.2	534	1600
12.1	532	400		11.1	172	1600						42.6	513	1600
12.1	551	400		17.7	274	1600						48.2	663	1600
12.1	564	400		79.8	278	6400						244	732	6400
12.1	539	400		73.7	241	6400						212	602	6400
12.1	582	400		85.9	248	6400						183	665	6400
12.1	602	400		70.3	247	6400						231	635	6400
12.2	576	400		73.6	224	6400						162	560	6400
12.2	612	400		69.2	247	6400						231	653	6400
12.2	545	400		73.1	238	6400						129	575	6400
12.2	595	400		102	262	6400						240	653	6400
12.3	549	400		45.5	207	6400						212	658	6400
12.3	643	400		66.5	230	6400						202	581	6400
12.3	572	400		72.6	249	6400						234	673	6400
12.4	561	400		86.2	263	6400						244	683	6400
12.4	571	400		70.4	216	6400						214	586	6400
12.4	543	400		16.5	113	6400						212	599	6400
12.4	602	400		81.7	260	6400						172	691	6400
12.5	586	400		95.1	271	6400						251	663	6400
12.5	561	400		94.9	323	6400						226	729	6400
12.5	573	400		75.1	227	6400						168	486	6400
12.5	592	400		114	334	6400						236	647	6400
12.5	617	400		73.1	241	6400						107	608	6400
12.5	594	400		81.8	271	6400						226	686	6400
12.6	578	400		74.6	246	6400						193	606	6400
12.6	614	400		59	206	6400						233	647	6400
12.6	573	400		82.9	259	6400						223	666	6400
12.6	591	400		65.4	264	6400						231	681	6400
12.7	612	400		118	336	6400						173	572	6400
12.7	567	400		78	241	6400						217	627	6400
12.7	601	400		59.1	215	6400						243	607	6400
12.7	586	400		41.2	186	6400						227	588	6400
12.7	560	400		41.1	186	6400						140	579	6400
12.7	605	400		66.7	263	6400						214	651	6400
12.7	558	400		73.2	245	6400						217	612	6400
12.8	561	400		40.6	90.2	6400						186	483	6400
12.8	646	400		51.9	237	6400						162	553	6400
12.8	604	400		77.7	293	6400						208	618	6400
12.8	587	400		78.9	333	6400						268	819	6400
12.9	592	400		74.7	263	6400						212	655	6400
12.9	574	400		71.5	211	6400						180	513	6400
12.9	623	400		65.6	248	6400						214	619	6400
13	574	400		57.9	192	6400						142	523	6400
13	604	400		46.2	145	6400						207	582	6400
13	579	400		65.4	215	6400						190	537	6400
13.1	613	400		66	246	6400						187	573	6400
13.1	614	400		83.3	212	6400						190	552	6400
13.2	590	400		68.7	218	6400						174	490	6400
13.3	641	400		61.7	210	6400						140	554	6400
13.3	559	400		55.5	223	6400						202	536	6400
13.4	640	400
13.4	604	400
13.4	616	400
13.5	621	400
13.5	589	400
13.5	605	400
13.6	600	400
14.5	631	400
13.6	526	400
13.8	660	400
13.9	612	400
14.2	635	400
14.2	669	400
11	448	1600
19.8	446	1600
26.8	509	1600
27.2	538	1600
29.3	376	1600
29.8	516	1600
31.8	391	1600
31.9	557	1600
32.1	614	1600
32.6	560	1600
32.7	609	1600
32.7	510	1600
32.7	563	1600
32.7	542	1600
32.9	541	1600
33.3	521	1600
33.5	500	1600
33.5	537	1600
33.6	565	1600
33.8	520	1600
34.2	518	1600
34.6	553	1600
34.8	457	1600
35	505	1600
35.2	513	1600
36.1	484	1600
36.3	614	1600
36.5	564	1600
36.5	469	1600
36.6	470	1600
37.1	513	1600
37.2	554	1600
37.5	461	1600
37.5	529	1600
38	570	1600
38.1	509	1600
38.2	584	1600
38.4	572	1600
38.5	517	1600
38.6	458	1600
38.7	532	1600
38.8	536	1600
38.9	518	1600
39	519	1600
39.3	544	1600
39.5	482	1600
39.5	477	1600
39.6	520	1600
39.6	553	1600
39.6	527	1600
39.6	568	1600
39.7	474	1600
39.8	667	1600
40	496	1600
40.1	607	1600
40.1	469	1600
40.1	497	1600
40.2	535	1600
40.2	536	1600
40.2	499	1600
40.2	452	1600
40.3	639	1600
40.4	596	1600
40.4	545	1600
40.6	623	1600
40.6	533	1600
40.9	497	1600
41	535	1600
41.2	530	1600
41.2	481	1600
41.2	601	1600
41.4	553	1600
41.6	540	1600
41.6	494	1600
41.6	564	1600
41.7	487	1600
41.7	516	1600
41.7	508	1600
41.7	583	1600
41.8	535	1600
41.8	491	1600
42	509	1600
42	538	1600
42	487	1600
42.1	572	1600
42.1	520	1600
42.1	532	1600
42.1	554	1600
42.2	495	1600
42.5	568	1600
42.5	599	1600
42.6	556	1600
42.7	490	1600
42.8	560	1600
42.8	467	1600
42.9	570	1600
43.2	606	1600
43.4	547	1600
43.5	656	1600
43.7	540	1600
43.7	581	1600
43.7	563	1600
43.8	555	1600
43.9	499	1600
43.9	524	1600
44	539	1600
44.1	542	1600
44.1	558	1600
44.2	552	1600
44.3	523	1600
44.3	592	1600
44.4	544	1600
44.4	577	1600
44.4	530	1600
44.6	580	1600
44.6	559	1600
44.6	510	1600
44.6	530	1600
44.7	596	1600
44.7	549	1600
44.7	632	1600
44.8	593	1600
44.8	564	1600
44.9	567	1600
44.9	594	1600
45	542	1600
45.1	599	1600
45.1	546	1600
45.2	582	1600
45.2	610	1600
45.2	572	1600
45.3	554	1600
45.3	634	1600
45.4	548	1600
45.4	515	1600
45.5	609	1600
45.5	561	1600
45.6	524	1600
45.6	562	1600
45.7	551	1600
45.8	535	1600
45.8	510	1600
45.8	580	1600
45.9	518	1600
45.9	559	1600
46	535	1600
46	530	1600
46	584	1600
46.1	542	1600
46.1	541	1600
46.2	563	1600
46.3	590	1600
46.4	561	1600
46.4	628	1600
46.4	577	1600
46.5	542	1600
46.6	613	1600
46.7	543	1600
46.7	522	1600
46.8	648	1600
46.8	552	1600
46.9	539	1600
47	601	1600
47	537	1600
47.2	526	1600
47.2	575	1600
47.3	528	1600
47.3	553	1600
47.4	559	1600
47.4	552	1600
47.5	587	1600
47.5	564	1600
47.6	572	1600
47.7	617	1600
47.7	578	1600
47.8	614	1600
47.9	511	1600
47.9	623	1600
48	533	1600
48	580	1600
48.1	570	1600
48.1	548	1600
48.1	555	1600
48.1	560	1600
48.3	569	1600
48.5	563	1600
48.6	545	1600
48.7	558	1600
48.8	540	1600
48.9	601	1600
48.9	551	1600
49	570	1600
49	565	1600
49	556	1600
49.2	558	1600
49.2	635	1600
49.4	659	1600
49.6	576	1600
49.6	570	1600
49.6	594	1600
49.7	546	1600
49.8	551	1600
49.8	575	1600
49.9	563	1600
49.9	634	1600
49.9	667	1600
50	596	1600
50.2	580	1600
50.2	589	1600
50.2	569	1600
50.2	639	1600
50.3	560	1600
50.4	593	1600
50.4	614	1600
50.4	532	1600
50.5	615	1600
50.6	612	1600
50.6	594	1600
50.6	689	1600
50.6	637	1600
50.8	579	1600
50.8	565	1600
50.9	585	1600
51	560	1600
51	594	1600
51.1	585	1600
51.1	580	1600
51.1	579	1600
51.2	634	1600
51.2	643	1600
51.3	578	1600
51.4	592	1600
51.5	648	1600
51.6	609	1600
51.6	648	1600
51.7	609	1600
51.9	675	1600
52.1	655	1600
52.1	597	1600
52.1	577	1600
52.2	636	1600
52.3	605	1600
52.3	635	1600
52.3	638	1600
52.4	622	1600
52.4	622	1600
52.4	603	1600
52.5	600	1600
52.6	651	1600
52.7	577	1600
52.8	612	1600
52.8	570	1600
52.9	563	1600
53	566	1600
53	577	1600
53	599	1600
53.1	604	1600
53.1	649	1600
53.1	616	1600
53.2	629	1600
53.2	601	1600
53.3	597	1600
53.3	603	1600
53.3	641	1600
53.3	644	1600
53.3	653	1600
53.3	615	1600
53.4	595	1600
53.5	592	1600
53.5	641	1600
53.6	595	1600
53.7	581	1600
53.8	646	1600
53.8	609	1600
53.8	583	1600
53.9	636	1600
53.9	596	1600
54	616	1600
54	638	1600
54	622	1600
54	623	1600
54.1	628	1600
54.2	629	1600
54.3	646	1600
54.3	624	1600
54.4	624	1600
54.6	632	1600
54.8	604	1600
54.8	627	1600
54.9	608	1600
54.9	639	1600
55	642	1600
55.1	654	1600
55.1	642	1600
55.7	604	1600
55.9	623	1600
56.3	616	1600
56.3	666	1600
56.4	647	1600
56.5	603	1600
56.5	630	1600
56.6	595	1600
56.6	671	1600
56.9	660	1600
57	640	1600
57	612	1600
57	653	1600
57.1	652	1600
57.9	676	1600
58.3	675	1600
58.4	592	1600
58.5	655	1600
59	644	1600
59.6	724	1600
60.4	688	1600
60.6	635	1600
60.7	678	1600
65.8	451	6400
73.9	533	6400
85.6	540	6400
90.4	641	6400
93.3	447	6400
102	408	6400
103	598	6400
110	517	6400
117	565	6400
126	518	6400
128	539	6400
131	653	6400
131	416	6400
132	464	6400
132	514	6400
132	524	6400
132	410	6400
133	574	6400
134	655	6400
138	620	6400
140	454	6400
140	404	6400
141	512	6400
142	571	6400
146	628	6400
146	592	6400
146	758	6400
148	682	6400
149	483	6400
149	561	6400
149	559	6400
149	698	6400
151	460	6400
151	535	6400
151	587	6400
151	402	6400
152	425	6400
153	470	6400
153	549	6400
153	572	6400
155	534	6400
156	578	6400
157	516	6400
157	609	6400
157	556	6400
158	549	6400
159	600	6400
159	642	6400
160	464	6400
160	536	6400
160	606	6400
160	644	6400
161	680	6400
161	523	6400
162	575	6400
162	502	6400
162	597	6400
163	484	6400
163	509	6400
163	527	6400
163	549	6400
164	551	6400
167	558	6400
167	495	6400
167	627	6400
168	521	6400
169	492	6400
169	456	6400
170	596	6400
171	654	6400
172	493	6400
172	672	6400
172	601	6400
172	522	6400
173	533	6400
173	535	6400
174	631	6400
174	568	6400
175	557	6400
175	454	6400
175	514	6400
175	552	6400
177	526	6400
179	555	6400
179	580	6400
180	583	6400
181	617	6400
182	498	6400
183	611	6400
183	625	6400
183	544	6400
183	577	6400
183	593	6400
183	695	6400
183	514	6400
183	554	6400
184	536	6400
185	549	6400
185	559	6400
186	560	6400
186	534	6400
187	535	6400
187	576	6400
187	583	6400
187	666	6400
188	596	6400
188	577	6400
188	663	6400
188	574	6400
189	582	6400
189	487	6400
189	569	6400
190	571	6400
190	622	6400
191	579	6400
192	558	6400
192	644	6400
192	595	6400
192	581	6400
192	538	6400
193	608	6400
193	579	6400
193	585	6400
193	558	6400
193	548	6400
193	546	6400
193	618	6400
194	562	6400
194	618	6400
194	551	6400
194	575	6400
194	620	6400
194	564	6400
194	607	6400
194	558	6400
195	612	6400
195	618	6400
195	547	6400
195	594	6400
195	577	6400
196	684	6400
196	518	6400
196	645	6400
196	558	6400
197	661	6400
197	681	6400
198	589	6400
198	555	6400
198	537	6400
198	601	6400
198	523	6400
198	680	6400
199	553	6400
199	575	6400
199	648	6400
199	601	6400
199	561	6400
199	601	6400
199	568	6400
200	597	6400
200	649	6400
200	610	6400
200	592	6400
200	707	6400
201	555	6400
201	582	6400
202	582	6400
202	677	6400
202	606	6400
202	608	6400
202	593	6400
202	596	6400
203	640	6400
203	572	6400
203	551	6400
203	584	6400
203	668	6400
204	621	6400
204	597	6400
204	593	6400
204	661	6400
205	567	6400
205	557	6400
205	632	6400
205	571	6400
205	565	6400
206	609	6400
206	684	6400
206	606	6400
206	540	6400
206	581	6400
207	581	6400
207	615	6400
208	692	6400
208	558	6400
208	710	6400
208	613	6400
208	640	6400
208	651	6400
209	689	6400
209	578	6400
209	586	6400
210	643	6400
210	653	6400
210	607	6400
210	584	6400
210	655	6400
211	656	6400
211	631	6400
211	696	6400
212	574	6400
212	570	6400
212	651	6400
212	634	6400
212	557	6400
213	569	6400
213	617	6400
214	645	6400
214	596	6400
214	641	6400
214	623	6400
214	675	6400
214	600	6400
214	613	6400
215	572	6400
215	697	6400
216	628	6400
216	649	6400
217	679	6400
217	690	6400
217	642	6400
217	594	6400
218	629	6400
218	620	6400
218	708	6400
218	588	6400
218	689	6400
218	617	6400
219	649	6400
219	628	6400
219	633	6400
220	631	6400
220	629	6400
221	659	6400
221	596	6400
221	616	6400
221	641	6400
221	572	6400
222	601	6400
222	599	6400
223	667	6400
223	671	6400
223	654	6400
223	683	6400
223	619	6400
223	673	6400
223	674	6400
223	707	6400
223	573	6400
224	620	6400
224	585	6400
225	654	6400
225	650	6400
226	674	6400
226	667	6400
226	664	6400
226	610	6400
226	634	6400
227	653	6400
228	633	6400
229	666	6400
229	626	6400
229	741	6400
229	699	6400
230	645	6400
230	650	6400
230	611	6400
230	640	6400
230	690	6400
231	693	6400
231	678	6400
231	678	6400
232	639	6400
232	706	6400
232	617	6400
233	727	6400
233	666	6400
233	630	6400
233	646	6400
234	686	6400
235	688	6400
235	694	6400
237	626	6400
238	719	6400
238	708	6400
239	691	6400
240	635	6400
241	670	6400
242	637	6400
242	672	6400
242	689	6400
244	655	6400
247	736	6400
247	682	6400
249	676	6400
249	668	6400
249	717	6400
249	681	6400
251	705	6400
252	622	6400
254	707	6400
254	685	6400
254	735	6400
263	706	6400
263	672	6400
264	693	6400
278	745	6400

## Sheet: Figure 2f
Pathway 1 rupture				Pathway 2 rupture				Pathway 3 rupture				Pathway 2 XMod unfolding					Pathway 1 rupture average
Force [pN]	log off rate	Pulling speed [nm/s]		Force [pN]	log off rate	Pulling speed [nm/s]		Force [pN]	log off rate	Pulling speed [nm/s]		Force [pN]	log off rate	Pulling speed [nm/s]			Force [pN]	log off rate	SD of log off rate
360	0.04664	100		120	0.38134	100		80	-0.18552	100		360	-0.19158	100			360	0.67694	0.76903
400	0.31954	100		160	1.21452	100		120	0.5289	100		400	0.80616	100			400	0.75823	0.88661
440	1.079	100		200	1.51962	100		160	0.92526	100		440	1.28742	100			440	1.39989	0.58459
480	1.36655	100		240	1.7254	100		200	1.49382	100		480	1.48707	100			480	1.8751	0.60215
520	1.73501	100		80	-0.5736	400		240	1.13136	100		520	1.86007	100			520	2.25348	0.50578
560	1.87582	100		120	0.52448	400		280	1.57171	100		560	1.98227	100			560	2.54843	0.59047
600	2.05404	100		160	1.54253	400		320	1.75967	100		600	2.18434	100			600	2.71532	0.538
640	2.17681	100		200	1.95405	400		80	0.59563	400		360	0.19293	400			640	2.93209	0.60581
360	0.4996	400		240	2.27733	400		120	0.9475	400		400	0.72057	400			680	3.34565	0.49019
400	0.22595	400		280	2.40226	400		160	1.20941	400		440	1.47583	400			720	3.68376	0.29671
440	1.18164	400		80	0.77179	1600		200	1.72257	400		480	1.9269	400
480	1.55458	400		120	0.38674	1600		240	2.21258	400		520	2.03315	400			Pathway 2 rupture average
520	2.01971	400		160	1.66448	1600		280	1.88176	400		560	2.23915	400			Force [pN]	log off rate	SD of log off rate
560	2.30675	400		200	2.23186	1600		320	2.36078	400		600	2.46442	400			80	0.52547	0.99896
600	2.56369	400		240	2.84266	1600		80	1.31207	1600		640	2.80346	400			120	0.66188	0.46678
640	2.73315	400		280	2.95882	1600		120	1.48917	1600		440	1.6119	1600			160	1.53633	0.22743
680	2.85126	400		80	1.37824	6400		160	1.85406	1600		480	2.28131	1600			200	2.15447	0.58412
360	0.36683	1600		120	1.35496	6400		200	2.10108	1600		520	2.57189	1600			240	2.50133	0.63311
400	0.40376	1600		160	1.72381	6400		240	2.6456	1600		560	2.66085	1600			280	2.92852	0.51178
440	1.06559	1600		200	2.91235	6400		280	2.88997	1600		600	3.02104	1600
480	1.85218	1600		240	3.15992	6400		320	3.14396	1600		640	3.17102	1600			Pathway 3 rupture average
520	2.34582	1600		280	3.42447	6400		80	1.78356	6400		680	3.42963	1600			Force [pN]	log off rate	SD of log off rate
560	2.7635	1600		320	3.63801	6400		120	2.19042	6400		480	2.47201	6400			80	0.87644	0.86009
600	2.92476	1600						160	2.36297	6400		520	2.63875	6400			120	1.289	0.7181
640	3.27547	1600						200	2.76966	6400		560	2.96209	6400			160	1.58793	0.64651
680	3.35417	1600						240	2.93126	6400		600	3.39046	6400			200	2.02178	0.55794
720	3.47396	1600						280	3.12343	6400		640	3.54309	6400			240	2.2302	0.7899
360	1.79467	6400						320	3.32307	6400		680	3.86637	6400			280	2.36672	0.75579
400	2.08368	6400										720	4.06986	6400			320	2.64687	0.72418
440	2.27333	6400
480	2.72708	6400															Pathway 2 Xmod unfolding average
520	2.91336	6400															Force [pN]	log off rate	SD of log off rate
560	3.24765	6400															360	0.000674104	0.27189
600	3.31878	6400															400	0.76337	0.06052
640	3.54291	6400															440	1.45839	0.16294
680	3.83152	6400															480	2.04182	0.43335
720	3.89356	6400															520	2.27596	0.38778
																	560	2.46109	0.43567
																	600	2.76506	0.54292
																	640	3.17252	0.36982
																	680	3.648	0.30882
																	720	4.06986	-

## Sheet: Figure 4b
List of FRET efficiencies
Wild-type	BMA-KO	BMB-KO
0.47002	0.16418	0.73326
0.23451	0.49192	0.61886
0.24929	0.2878	0.68578
0.75745	0.37127	0.6952
0.60319	0.37588	0.63319
0.53269	0.36962	0.45921
0.65551	0.28839	0.7013
0.27927	0.21121	0.76042
0.49091	0.19844	0.66623
0.54291	0.13896	0.65662
0.45118	0.25855	0.81284
0.27539	0.30995	0.76207
0.37101	0.3695	0.66926
0.86606	0.37664	0.77775
0.38134	0.31969	0.58901
0.30764	0.27908	0.38512
0.26407	0.07723	0.40798
0.25661	0.38472	0.59457
0.31202	0.37421	0.6944
0.36435	0.04113	0.58239
0.32568	0.41222	0.45107
0.39336	0.49115	0.51218
0.67781	0.11607	0.50233
0.24028	0.3736	0.78376
0.69307	-0.04361	0.89195
0.69484	0.26765	0.59536
0.35862	0.43346	0.702
0.22307	0.18861	0.71317
0.68347	0.4165	0.75963
0.36531	0.10978	0.68309
0.59859	0.31414	0.72026
0.84435	0.41837	0.69205
0.24173	0.33348	0.8553
0.31771	0.11837	0.84922
0.34984	0.35222	0.75881
0.69711	0.34512	0.50428
0.42303	0.32785	0.62102
0.87819	0.13206	0.44407
0.53121	0.26345	0.74437
0.55083	0.30081	0.82412
0.21471	0.14253	0.49551
0.83594	0.23694	0.56457
0.37651	0.3735	0.59205
0.46367	0.34438	0.67508
0.52276	0.45865	0.64193
0.31662	0.06978	0.18373
0.17504	0.32093	0.82404
0.36488	0.16897	0.68917
0.23192	0.39883	0.65183
0.8127	0.23972	0.63063
0.68156	0.26195	0.76348
0.36334	0.50759	0.65975
0.51278	0.13742	0.69752
0.76555	0.5179	0.6762
0.37658	0.12996	0.7821
0.2386	0.28104	0.75498
0.12128	0.13746	0.5991
0.79986	0.57895	0.83815
0.69592	0.39478	0.65282
0.48423	0.23005	0.63208
0.14455	0.02538	0.90932
0.14445	0.28615	0.75403
0.37062	0.03655	0.81806
-0.05597	0.27577	0.69412
0.19643	0.06259	0.58242
0.23117	0.39597	0.72983
0.18432	0.57146	0.67291
0.5996	0.38397	0.71339
0.71569	0.07777	0.7326
0.61858	0.19462	0.76903
0.63313	0.13587	0.64852
0.47732	0.47253	0.73717
0.44291	0.3396	0.5355
0.17742	0.32648	0.83639
0.38838	0.19799	0.80266
0.26856	0.31446	0.66293
0.29656	0.02489	0.85323
0.2895	0.21553	0.95621
0.65083	0.21946	0.726
0.62461	-0.09294	0.65234
0.4646	0.34042	0.84218
0.42043	0.10835	0.18576
0.47958	0.08638	0.7397
0.40201	0.26129	0.67201
0.12518	0.20794	0.68712
0.21913	0.12464	0.81377
0.4579	0.54183	0.78076
0.42328	0.41506	0.83376
0.5034	0.23491	0.46441
0.37072	0.0117	0.48306
0.23699	0.1327	0.69729
0.45825	0.57041	0.66992
0.32202	0.33443	0.79459
0.12668	0.04389	0.65524
0.73866	0.19498	0.70769
0.74926	0.04374	0.61854
0.56807	0.33285	0.6711
0.38025	0.5834	0.74898
0.29791	0.09252	0.60699
0.59153	0.22472	0.76661
0.28805	0.09004	0.79999
0.02966	0.24925	0.57889
0.46285	0.20906	0.78296
0.80307	0.14712	0.70707
0.494	0.30446	0.71768
0.21095	0.59901	0.75647
0.59709	0.39246	0.70664
0.75221	0.19753	0.85037
0.30752	0.24457	0.75911
0.40776	0.11972	0.74534
0.33066	0.20029	0.5626
0.1899	0.16665	0.6718
0.25977	0.01261	0.67511
0.29239	0.49598	0.6512
0.29244	0.19201	0.74691
0.26525	0.45361	0.75735
0.48637	0.377	0.65119
0.11775	0.14256	0.69888
0.46806	0.02283	0.83134
0.23387	0.33659	0.67744
0.65824	0.23661	0.79014
0.10846	0.51297	0.65017
0.35013	0.43573	0.76006
0.70222	0.09518	0.74295
0.51073	0.45551	0.51231
0.61348	0.33039	0.88769
0.67711	0.30508	0.75086
0.38856	-0.04196	0.82056
0.37339	0.25993	0.63567
0.56119	0.3103	0.72407
0.65443	0.36512	0.72217
0.6742	0.17453	0.49219
0.34663	0.1824	0.6728
-0.0589	0.31258	0.66637
0.17013	0.40941	0.7419
0.29762	0.4196	0.65717
0.35818	0.24388	0.70165
0.3279	0.07598	0.68059
-0.07937	0.22667	0.76421
0.46644	0.34886	0.40696
0.56454	0.10771	0.73956
0.18037	0.3782	0.62088
0.4419	0.21827	0.61211
0.76283	0.0797	0.53466
0.13176	0.21739	0.67678
0.41469	0.35458	0.65155
-0.07546	0.34564	0.62288
0.2471	0.25199	0.71869
0.32202	0.34956	0.85763
0.41026	0.25483	0.39444
-0.04388	0.45224	0.86151
0.66813	0.17168	0.58745
0.2573	0.38636	0.55977
0.77111	0.17358	0.70143
0.7683	0.29569	0.74631
0.31426	0.34553	0.62744
0.31023	0.26707	0.70571
0.7051	0.44079	0.78324
0.1929	0.12131	0.34329
0.33067	0.12729	0.7705
0.82616	0.22634	0.79459
0.49841	0.30218	0.73421
0.28608	0.47061	0.73795
0.26918	0.14926	0.59714
0.46609	0.32752	0.69074
0.25755	0.30265	0.7235
0.31238	0.2799	0.74992
0.59833	0.17566	0.64062
0.26791	0.02756	0.74851
0.20632	0.31223	0.73376
0.37317	0.44163	0.67552
0.21811	0.40874	0.77002
0.38143	0.34868	0.635
0.38936	0.29065	0.67089
0.20306	0.22856	0.75377
0.45371	0.51473	0.84279
0.44195	0.12626	0.73662
0.61871	0.25908	0.77096
0.23806	0.1575	0.72053
0.27778	0.31203	0.31017
0.32709	0.53007	0.60164
0.4205	0.32537	0.53557
0.2127	0.36921	0.81681
0.22061	0.34254	0.68078
0.39694	0.42044	0.53459
0.52935	0.16576	0.64207
0.4813	0.35877	0.53377
0.32996	0.26945	0.68675
0.34271	0.02299	0.6994
0.13172	0.35289	0.74614
0.715	0.39663	0.67232
0.22056	0.05956	0.7834
0.45942	0.26097	0.44798
0.52807	0.37413	0.81637
0.74101	0.23142	0.77176
0.45631	0.4761	0.6496
0.34679	0.46894	0.8452
0.30192	0.22621	0.73526
0.44345	0.40119	0.74525
0.16529	0.40276	0.89742
0.77335	0.28938	0.67352
0.43217	0.40884	0.7269
0.5791	0.12574	0.66996
0.30911	0.37874	0.60439
0.50645	0.22416	0.70119
0.41246	0.33073	0.66164
0.26582	0.22902	0.53204
0.82897	0.34507	0.70139
0.80705	0.35412	0.77051
0.44395	0.35049	0.77049
0.66833	0.30335	0.67501
0.34587	0.24825	0.70318
0.44468	0.22488	0.57863
0.4929	0.31825	0.67597
0.42521	0.01253	0.57977
0.30098	0.53018	0.5951
0.68293	0.38775	0.63854
0.26742	0.11311	0.76975
0.40535	0.17719	0.59679
0.40199	0.39184	0.62717
0.45144	0.27647	0.7063
0.25567	0.47875	0.72971
0.39588	0.42317	0.7142
0.29409	0.25278	0.65565
0.54186	0.45798	0.78869
0.51801	0.46525	0.74398
0.31831	0.20011	0.58231
0.07088	-0.00033361	0.52502
0.36259	-0.02473	0.68586
0.36876	0.27111	0.67252
0.47021	0.39742	0.78562
0.28862	0.12477	0.52825
0.63721	0.15758	0.74464
0.15539	0.18429	0.54573
0.30807	0.21162	0.79282
0.1494	0.3132	0.62798
0.51429	0.32	0.70444
0.41979	0.19492	0.69797
0.48771	0.38715	0.73598
0.29355	0.33575	0.81271
0.28041	0.37741	0.68255
0.44644	0.29366	0.86087
0.13457	-0.07843	0.61549
0.13343	0.42091	0.56969
0.26821	0.20604	0.47069
0.44524	0.44485	0.65449
0.27723	0.3019	0.15813
0.6381	0.31639	0.82131
0.25774	0.34672	0.64966
0.31565	0.24769	0.60022
0.27621	0.32409	0.6395
0.38982	0.31185	0.75507
0.21368	0.24789	0.75459
0.35207	0.20166	0.66615
0.26666	0.2496	0.8162
0.28202	0.26157	0.71857
0.41721	0.23525	0.63338
0.19109	0.09351	0.63896
0.30316	0.26328	0.56585
0.80112	0.26712	0.82327
0.52596	0.15294	0.70611
0.53678	0.05119	0.56135
0.06695	0.39038	0.86583
0.37481	0.13026	0.86529
0.50223	0.85462	0.63556
0.3252	0.21875	0.38882
0.29126	-0.08017	0.7955
0.19038	0.57041	0.6957
0.11542	0.21184	0.66268
0.67634	0.15616	0.73922
0.32147	0.33479	0.7076
0.04252	0.49611	0.59017
0.2219	0.10364	0.69798
0.27029	0.17369	0.62556
0.41634	0.44858	0.74506
0.62822	0.19487	-0.04138
0.28338	0.19632	0.63808
0.33621	0.26388	0.86741
0.70869	0.0798	0.64918
0.08788	0.13505	0.93778
0.33985	0.19766	0.6137
0.31625	0.14393	0.75758
0.45085	0.41765	0.55209
0.47926	0.1528	0.65657
0.54644	0.24726	0.65392
0.13434	0.53298	0.60987
0.34116	0.32993	0.91798
0.46924	0.28025	0.72976
0.18846	0.37587	0.67775
0.24175	0.66719	0.81472
0.73834	0.46275	0.70084
0.31573	0.34554	0.67521
0.16418	0.29911	0.6508
0.22048	0.25664	0.94955
0.70204	0.24375	0.61251
0.68951	0.33973	0.69481
0.2698	0.30899	0.82608
0.28769	0.03209	0.81993
0.39305	0.33258	0.51245
0.15659	0.70342	0.72942
0.17231	0.41391	0.59086
0.37187	0.37531	0.58134
0.30997	0.36452	0.83552
0.23803	0.05581	0.13824
0.36026	0.31404	0.71446
0.44715	0.13106	0.60303
0.7545	0.10086	0.64466
-0.00497	0.40425	0.85786
0.45753	0.48339	0.74991
0.68235	0.35099	0.68526
0.47829	0.14723	0.6851
0.30835	0.27607	0.72699
0.31573	0.3147	0.69262
0.42417	0.2254	0.50395
0.4003	0.31149	0.73786
0.37583	0.1998	0.73119
0.34283	0.96862	0.78982
0.31023	0.37407	0.65779
0.6056	0.53649	0.76574
0.42867	0.21733	0.75896
0.37251	0.20547	0.6764
0.47522	0.26117	0.65674
0.51642	0.30401	0.8101
0.65444	0.24038	0.73453
0.66339	0.20529	0.82616
0.52391	0.49423	0.63931
0.42107	0.4291	0.66294
0.48704	0.10253	0.74557
0.7293	0.31332	0.68737
0.26095	0.20302	0.70844
0.38644	0.26227	0.74484
0.91151	0.0567	0.70818
0.63266	0.30965	0.73812
0.25631	0.37359	0.70561
0.34857	0.27491	0.80103
0.26991	0.36716	0.81095
0.53459	0.26245	0.70692
0.42103	0.42008	0.6183
0.33362	0.35244	0.75148
0.3316	0.15913	0.81678
0.50483	0.37458	0.74924
0.39723	0.48813	0.84586
0.40234	0.40796	0.65495
0.30547	0.19177	0.69164
0.24981	0.54192	0.46214
0.59117	0.44179	0.48785
0.75648	0.28722	0.5943
0.39944	0.47538	0.68817
0.91305	0.42345	0.50477
0.64365	0.26022	0.54406
0.28466	0.11551	0.84732
0.16856	0.13722	0.53754
0.40146	0.38389	0.76064
0.45302	0.36992	0.76185
0.22859	0.03522	0.74203
0.31346	0.62659	0.86091
0.15611	0.27878	0.86478
0.59292	0.32903	0.82487
0.27992	0.08589	0.71929
0.51357	0.42385	0.60757
0.34927	0.23958	0.68021
0.3393	0.14103	0.88854
0.1421	0.24002	0.69526
0.58905	0.08238	0.75379
0.22125	0.40186	0.63755
0.59431	0.15045	0.6289
0.25336	0.35344	0.69081
0.49134	0.44273	0.52516
0.55652	-0.09201	0.90058
0.46899	0.20435	0.74766
0.5674	0.2991	0.73126
0.37513	0.39988	0.64565
0.22007	0.32523	0.71361
0.35859	0.3596	0.62948
0.36564	0.21902	0.24921
0.15114	-0.03579	0.64574
0.28392	0.19598	0.59184
0.3421	0.29423	0.82349
0.40326	0.5966	0.62656
0.47588	0.11213	0.70564
0.63311	0.19624	0.74176
0.51585	0.34257	0.7204
0.52222	0.30136	0.70478
0.57854	0.34941	0.61845
0.38132	0.14093	0.6039
0.15393	0.03088	0.79617
0.25521	0.17387	0.6818
0.52426	0.24371	0.64762
0.47923	0.26471	0.70464
0.30825	0.21739	0.31722
0.11045	0.29727	0.63359
0.32205	-0.05747	0.72899
0.27897	0.20756	0.82398
0.15181	0.41466	0.75536
0.18782	0.24448	0.69603
0.38218	0.12175	0.63281
0.25626	0.08151	0.77606
0.17325	0.22794	0.61721
0.28603	-0.06053	0.68926
0.2583	0.13035	0.62264
0.44323	0.2831	0.58253
0.33222	0.22655	0.745
0.33797	0.34303	-0.03897
0.76521	0.37232	0.53593
0.54724	0.09742	0.6859
0.15298	0.02181	0.72833
0.2631	0.22293	0.68265
0.55171	0.20355	0.75555
0.3103	0.4076	0.77864
0.37205	0.26696	0.89317
0.19235	0.31485	0.72771
0.7124	0.20314	0.66216
0.27417	0.3853	0.71911
0.70985	0.30621	0.53113
0.15773	0.11015	0.78333
0.59651	0.30553	0.81471
0.2284	0.38536	0.73941
0.18988	0.42393	0.65763
0.16165	0.14176	0.68944
0.17883	0.37494	0.71959
0.29064	0.3723	0.73032
0.40908	0.5468	0.66732
0.53624	0.04487	0.7839
0.41483	0.31024	0.71379
0.48129	0.16891	-0.03728
0.33839	0.42686	0.46403
0.30731	0.32914	0.63624
0.38789	0.22053	0.81106
0.43528	0.02449	0.56194
0.62926	0.30212	0.71821
0.53402	0.12132	0.80621
0.49297	0.39994	0.82475
0.13316	0.26695	0.66842
0.32414	0.34879	0.84587
0.19992	0.2041	0.7462
0.7391	0.27338	0.70927
0.28743	0.41742	0.70805
0.29254	0.13507	0.81717
0.14459	0.20013	0.70654
0.17104	0.42955	0.69123
0.30053	0.26585	0.7329
0.63326	0.49468	0.72141
0.34587	0.22838	0.69392
0.29563	0.15861	0.51231
-0.05371	0.4295	0.57445
0.52489	0.42384	0.60235
0.39568	0.54319	0.45264
0.35726	0.36835	0.71825
0.39026	-0.00647	0.80405
0.27199	-0.04537	0.72397
0.22675	0.23775	0.6134
0.31253	0.2643	0.48937
0.94785	0.35215	0.54633
0.7749	0.31473	0.77692
0.34781	0.26018	0.68011
0.50031	0.26206	0.65509
0.18483	0.26012	0.76787
0.48356	0.22251	0.58126
0.73541	0.37752	0.71845
0.27893	0.21569	0.79094
0.2072	0.28659	0.68996
0.27182	0.47295	0.38683
0.20551	0.12323	0.64632
0.35999	-0.05028	0.71617
0.54323	0.20354	0.66416
0.28712	0.49095	0.64549
0.3995	0.16649	0.81372
0.3298	0.90025	0.69382
0.51871	0.35731	0.75642
0.29901	0.28251	0.75898
0.24518	0.36651	0.62313
0.36707	0.39546	0.80186
0.81306	0.38347	0.63581
0.25345	0.49468	0.64479
0.00018886	0.35783	0.62746
-0.06964	0.26129	0.65644
0.33452	0.32303	0.5684
0.8179	0.19365	0.81817
0.71251	0.29594	0.75828
0.27423	0.46269	0.81768
0.30754	0.31706	0.84226
0.46323	0.35117	0.82324
0.48589	0.06052	0.71206
0.46629	0.25834	0.77105
0.39417	0.01653	0.82801
0.47408	0.25438	0.39142
0.48607	0.34551	0.56967
0.15873	0.35728	0.74854
0.03119	0.42254	0.74716
0.69501	0.302	0.423
0.4064	0.2711	0.57544
0.43048	0.1103	0.59327
0.33069	0.2465	0.76022
0.09946	0.20044	0.54423
0.4671	-0.0358	0.46346
0.68041	0.35035	0.72734
0.70465	0.14128	0.77961
0.38408	0.1531	0.67587
0.54453	0.28052	0.86608
0.37077	0.51573	0.90998
0.29251	0.205	0.55361
0.68025	0.02716	0.7268
0.38233	0.22507	0.65955
0.68377	0.14813	0.65082
0.72605	0.30444	0.69201
0.32594	0.58937	0.53195
0.72799	0.53589	0.76166
0.3238	0.23452	0.50656
0.46881	-0.06573	0.80163
0.21257	0.15434	0.58545
0.62159	0.3827	0.76641
0.44712	0.05958	0.8915
0.25769	0.37272	0.5953
0.40788	0.39446	0.81022
0.63447	0.24708	0.83189
0.31167	0.25747	0.73158
0.74836	0.25437	0.67464
0.59663	0.34623	0.76314
0.54606	0.33592	0.71831
0.64653	0.34614	0.61176
0.52669	0.32088	0.67334
0.51044	0.06513	0.42551
0.19892	0.41812	0.60437
0.36758	0.24587	0.69372
0.33167	0.29435	0.7463
0.75935	0.19018	0.57107
0.60532	0.09063	0.69912
0.00648	0.08572	0.77245
0.32947	0.39312	0.73985
0.36155	0.34163	0.64769
0.15963	0.26531	0.55709
0.35945	0.23036	0.57517
0.33944	0.19824	0.75007
0.4044	0.25871	0.71914
0.43652	0.02595	0.65545
0.72322	0.19905	0.75734
0.28674	0.39944	0.7711
0.23785	0.07418	0.5442
0.72529	0.11478	0.72124
0.50135	0.18305	0.78448
0.42679	0.14076	0.76683
0.48563	0.19947	0.71372
0.29607	0.32127	0.71013
0.41759	0.09144	0.70992
0.23654	0.25312	0.6988
0.75232	0.6226	0.74942
0.1896	0.35063	0.68275
0.22048	0.34818	0.87982
0.04058	0.50517	0.7502
0.39338	0.08638	0.80551
0.2805	0.17438	0.62344
0.59041	0.56394	0.72076
0.37738	0.43633	0.6743
0.28155	0.35066	0.7537
0.56806	-0.09545	0.51295
0.31177	0.16815	0.59095
0.70221	0.43632	0.67684
0.29664	0.43153	0.77791
0.22802	-0.0465	0.64108
0.39008	0.34432	0.71015
0.29917	0.30572	0.74468
0.30976	0.4197	0.79156
0.31019	0.01155	0.64674
0.29966	0.15325	0.7076
0.83086	0.28747	0.74436
0.66954	0.19446	0.75694
0.37401	0.11995	0.63543
0.66416	0.14986	0.7678
0.76616	0.56148	0.94157
0.30481	0.37757	0.42569
0.76936	0.49612	0.4664
0.16884	0.24881	0.71406
0.5106	0.07532	0.88218
0.09302	0.32933	0.82405
0.59491	0.11058	0.72421
0.61216	0.36625	0.56466
0.10818	0.28949	0.7932
0.42874	0.41158	0.6995
0.85657	-0.02052	0.54185
0.18647	0.23482	0.7355
0.23899	0.40746	0.6056
0.41231	0.34156	0.70971
0.30522	0.37222	0.66662
0.51281	-0.04422	0.5938
0.35135	0.31357	0.81679
0.39568	0.28742	0.74925
0.06828	0.32102	0.6065
0.72292	0.26817	0.76526
0.30399	0.1416	0.65677
0.3826	0.36108	0.78951
0.68324	0.39727	0.77623
0.8047	0.22787	0.70261
0.69094	0.26493	0.57387
0.58296	0.21674	0.62031
0.70393	0.40963	0.7301
0.66632	0.53083	0.60408
0.49928	0.30009	0.85856
0.84134	0.21702	0.52061
0.40163	0.26005	0.78049
0.35678	0.35098	0.74479
0.25007	0.20574	0.86449
0.59756	0.37513	0.6244
0.23713	0.23144	0.68009
0.15	0.25762	0.72755
0.42869	0.29233	0.64697
0.19606	0.45763	0.73626
0.47549	0.37823	0.56956
0.27787	0.38678	0.71891
0.3999	0.19011	0.68928
0.40302	-0.00378	0.54472
0.38035	0.36084	0.88741
0.77503	0.40096	0.59144
0.13267	0.36179	0.74707
0.25069	-0.02189	0.90829
0.83925	0.1366	0.84147
0.79117	0.39018	0.77202
0.76715	0.43959	0.41986
0.26416	0.13909	0.72048
0.35926	0.27123	0.73136
0.20587	0.61731	0.74146
0.42348	0.29692	0.67199
0.5358	0.15303	0.87727
0.60861	0.17399	0.56135
0.32775	0.40516	0.60845
0.31571	0.29449	0.67227
0.18965	0.12334	0.65753
0.27068	0.22224	0.14305
0.54233	0.12139	0.71689
0.22898	0.37412	0.67474
0.14953	0.33771	0.57226
0.34473	0.3242	0.76273
0.75377	0.53937	0.71586
0.42469	0.26351	0.6512
0.6045	0.35073	0.85339
0.40015	0.32721	0.72779
0.81535	0.25533	0.62467
0.4882	0.50857	0.61694
0.43867	0.2229	0.65905
0.39633	0.36303	0.82316
0.37568	0.22984	0.75805
0.38215	0.36958	0.75474
0.25635	0.2569	0.74191
0.68342	0.45971	0.56598
0.29064	0.3568	0.64868
0.83448	0.28242	0.73686
0.40038	0.17447	0.72569
0.85621	0.27259	0.74197
0.33287	0.16267	0.70693
0.33044	0.34363	0.71062
0.48177	0.02499	0.508
0.29348	0.40181	0.85619
0.32489	0.48704	0.68945
0.11339	0.35381	0.78018
0.37921	0.62607	0.7704
0.2246	0.28712	0.63273
0.48952	0.11878	0.62376
0.72804	0.43384	0.81318
0.68743	0.1516	0.68423
0.40156	0.25306	0.63138
0.35867	0.11361	0.59829
0.35231	0.41711	0.6618
0.53454	0.30996	0.71957
0.57712	0.09028	0.60428
0.75795	0.21231	0.87286
0.48999	0.13646	0.77872
0.31491	0.11363	0.62114
0.34971	0.38118	0.65016
0.43306	0.2303	0.78624
0.27674	0.18035	0.59818
0.32101	0.33974	0.73678
0.26542	0.05	0.74626
0.39596	0.15487	0.76605
0.19851	0.14185	0.65556
0.82899	0.48781	0.77378
0.43055	0.16	0.66964
0.56282	0.29747	0.77831
0.17822	0.19273	0.69455
0.37189	0.31133	0.62067
0.3859	0.23735	0.64936
0.51222	0.33027	0.46387
0.383	0.36551	0.63519
0.78203	0.2474	0.72732
0.33623	0.14487	0.77273
0.22827	0.29044	0.76813
0.14208	0.27654	0.61849
0.32577	0.06336	0.76409
0.23079	0.38039	0.67839
0.84366	0.27181	0.67918
0.44176	0.47898	0.56718
0.34662	0.26945	0.67009
0.38571	0.21174	0.7707
0.7901	0.63479	0.56947
0.21244	0.36741	0.74796
0.48848	0.19459	0.62958
0.30325	0.18374	0.66203
0.51721	0.39453	0.77452
0.41484	0.42754	0.79836
0.21413	0.24646	0.73953
0.44155	0.11551	0.78882
0.25353	0.46407	0.77393
0.15733	0.30031	0.67632
0.27627	0.39711	0.64602
0.19149	0.37643	0.7424
0.21352	0.32654	0.53686
0.23263	0.35121	0.70245
0.51411	0.16977	0.63317
0.32801	0.17681	0.47065
0.66235	0.2439	0.84266
0.41608	0.49797	0.54436
0.67956	0.34246	0.7984
0.5065	0.29264	0.61169
0.05731	0.42268	0.8051
0.4958	0.39999	0.95014
0.54598	0.28841	0.8814
0.18164	0.30878	0.53749
0.46247	0.44248	0.72323
0.28302	0.15268	0.71027
0.45719	0.37755	0.7599
0.36636	0.28291	0.61771
0.14703	0.36389	0.6615
0.73082	0.25133	0.72857
0.03059	0.41984	0.71739
0.20753	0.04833	0.61662
0.05238	0.24953	0.60782
0.50742	0.40097	0.70122
0.46573	0.24261	0.79224
0.40444	0.13728	0.67671
0.09198	0.37613	0.72666
0.28513	0.18462	0.72906
0.46501	0.43315	0.77042
0.83208	0.39078	0.72095
0.45253	0.34583	0.65194
0.75489	0.22943	0.81161
0.24445	0.38893	0.86699
0.33644	0.29636	0.77668
0.41682	0.27939	0.64639
-0.00226	0.48271	0.83255
0.34813	0.27074	0.79703
0.25719	0.22698	0.73607
0.16651	0.28565	0.62345
0.30597	0.31396	0.56584
0.65822	0.26141	0.36743
0.69176	0.36744	0.72149
0.25234	0.19055	0.4924
0.41147	0.07695	0.78176
0.48723	0.16305	0.5007
0.28679	0.36357	0.69209
0.0118	0.32262	0.82453
0.05458	0.37932	0.64832
0.78253	0.2967	0.70435
0.08124	0.18246	0.62308
0.23054	0.19281	0.59159
0.26103	0.38775	0.67408
0.50204	0.3448	0.64805
0.27058	0.29421	0.72862
0.29857	0.12141	0.64294
0.25988	0.29744	0.7575
0.30357	0.36936	0.65127
0.39913	0.09306	0.74676
0.1675	0.38056	0.78935
0.38192	0.22135	0.75795
0.42713	0.21048	0.83842
0.11554	0.33561	0.7238
0.40159	0.26012	0.76524
0.44219	0.26885	0.68814
0.25326	0.21296	0.85838
0.40774	0.31897	0.61057
0.08865	0.61317	0.17952
0.71628	0.48708	0.7254
0.23538	0.33648	0.78464
0.05672	0.02681	0.71011
0.31368	0.33493	0.7029
0.32663	0.15518	0.30533
0.52611	0.40647	0.73419
0.52067	0.1735	0.76347
0.43092	0.3445	0.78351
0.43662	0.46131	0.79074
-0.06882	0.35669	0.69873
0.20486	0.31951	0.67551
0.37011	0.32501	0.80901
0.39232	0.25251	0.63618
0.44908	0.05394	0.8045
0.32554	0.14096	0.82274
0.52778	0.30634	0.67894
0.51229	0.43575	0.44678
0.33128	0.37405	0.62235
0.39714	0.3971	0.7514
0.49579	0.32194	0.65483
0.17214	-0.02889	0.68847
0.27944	0.18508	0.56502
0.43775	0.26296	0.60419
0.31808	0.19824	0.77941
0.24832	0.16826	0.63546
0.56892	0.30792	0.81409
0.26095	0.32883	0.8252
0.06125	0.36445	0.02872
0.7379	0.21157	0.75019
0.45474	0.14027	0.61672
0.53678	0.22936	0.62761
0.37099	0.31131	0.60877
0.67419	0.32519	0.67283
0.27831	0.35188	0.69477
0.43431	0.37611	0.7142
0.408	0.22652	0.64808
0.30811	0.30828	0.64713
0.14268	0.76292	0.76424
0.49891	0.30362	0.86557
0.18486	0.23183	0.7043
0.92628	0.4658	0.37766
0.5695	0.04151	0.6033
0.2204	0.45928	0.67551
0.37336	0.34311	0.64548
0.46763	0.16888	0.76291
0.19943	-0.06217	0.73809
0.19082	0.20845	0.81726
0.29268	0.18913	0.72359
0.25643	0.08511	0.69835
0.31018	0.35504	0.81279
0.55696	0.24545	0.74409
0.38726	0.44835	0.75012
0.65587	0.58368	0.57619
0.28693	0.24233	0.77481
0.18186	0.0113	0.8079
0.29892	0.21577	0.53914
0.08703	0.3673	0.69325
0.67301	0.42254	0.77398
0.58575	0.17531	0.68457
0.7451	0.1641	0.78042
0.74174	-0.08699	0.11812
0.68736	0.40029	0.62477
0.61829	0.40343	0.80315
0.30177	0.34979	0.82289
0.33809	0.44448	0.65552
0.47782	0.40354	0.73036
0.05544	0.10809	0.73328
0.66044	0.23556	0.72345
0.23477	0.49472	0.51883
0.45294	0.29866	0.8218
0.30264	0.08577	0.54185
0.33083	0.22786	0.67836
0.6812	0.40063	0.77807
0.2086	0.39309	0.77527
0.39834	0.3299	0.67622
0.39969	0.52132	0.7361
0.44734	0.27696	0.68817
0.31943	0.21161	0.70663
0.32376	0.56395	0.77247
0.37346	0.50449	0.68236
0.58982	0.11055	0.61842
0.19597	0.3391	0.76223
0.35073	0.39803	0.5034
0.31292	0.08602	0.65428
0.40366	0.24304	0.79002
0.86735	0.34703	0.73657
0.63427	-0.0421	0.61267
0.36512	0.15738	0.41989
0.20352	0.49587	0.84196
0.43689	0.23743	0.74448
0.43689	0.23476	0.74666
0.62436	0.38602	0.68503
0.46112	0.39458	0.94575
0.02262	0.0779	0.73773
0.71122	0.30711	0.66429
0.65246	0.06136	0.6006
0.74059	0.18287	0.62052
0.78606	0.18026	0.71395
0.86151	0.33386	0.77785
0.23201	0.25582	0.71204
0.25204	0.29788	0.71048
0.26856	0.23637	0.63075
0.46522	0.31593	0.61168
0.05153	0.38641	0.37251
0.47623	0.35064	0.7606
0.41627	0.28155	0.62294
0.43207	0.28152	0.50406
0.21412	0.24815	0.77591
0.07994	0.28734	0.68587
0.33722	0.35574	0.58824
0.61466	0.10158	0.60247
0.35832	-0.05415	0.62518
0.26969	0.24961	0.6216
0.6655	0.04972	0.69636
0.42458	0.19383	0.21632
0.3068	0.44686	0.65319
0.1266	0.33383	0.82446
0.33388	0.04893	0.79958
0.67628	0.31262	0.76261
0.66103	0.13204	0.75837
0.54328	0.07849	0.81548
0.3396	0.13424	0.76041
0.63914	0.37177	0.68135
0.16168	0.32423	0.62035
0.45286	0.22248	0.64513
0.31092	0.96714	0.69803
0.5345	0.2167	0.81127
0.44411	0.26465	0.70904
0.42333	0.51603	0.64523
0.38568	0.1093	0.41348
0.75939	0.28169	0.66535
0.58967	0.11759	0.60836
0.44418	0.17941	0.73841
0.29791	0.32464	0.81744
0.69386	0.13892	0.55604
0.38679	0.1846	0.66031
0.31253	0.29645	0.70244
0.2683	0.05497	0.83746
0.56925	0.25809	0.58658
0.32537	0.25494	0.62563
0.19385	-0.00471	0.67715
0.44975	0.39116	0.76157
0.39467	0.57087	0.75418
0.43884	0.15549	0.68923
0.35475	0.23393	0.64072
0.16875	0.27847	0.76528
0.56441	0.24046	0.73914
0.06665	0.36797	0.53492
0.64866	0.31405	0.65863
0.46534	0.24375	0.75686
0.38583	0.29003	0.85384
0.33726	0.11222	0.73578
0.28475	0.17516	0.7734
0.38183	0.12789	0.65979
0.40143	0.14294	0.78312
0.50507	0.18324	0.76107
0.29302	0.27096	0.5418
0.78643	0.33114	0.61734
0.32949	0.37827	0.67438
0.85178	0.38586	0.75975
0.48644	0.09492	0.64724
0.76493	0.20965	0.6721
0.17408	0.37731	0.49017
0.2444	0.22165	0.70627
0.48191	0.08279	0.52186
0.41456	0.23268	0.45262
0.53214	0.16977	0.58939
0.29036	0.3984	0.67879
0.44411	0.17628	0.74879
0.44692	0.43191	0.59094
0.39928	0.24025	0.72217
0.53436	0.46376	0.64653
0.42255	0.26135	0.79119
0.80255	0.0573	0.76627
0.59875	0.27514	0.75917
0.61915	0.49744	0.76812
0.22857	0.11573	0.6475
0.22971	0.27579	0.54513
0.23302	0.35132	0.70623
0.2809	0.39698	0.66265
0.48784	0.10748	0.69955
0.36953	0.01594	-0.0697
0.25711	0.48426	0.65224
0.30046	0.22114	0.39969
0.2577	0.37072	0.66695
0.18723	0.1183	0.72155
0.30959	0.33944	0.74054
0.21449	0.3905	0.73171
0.26881	0.39114	0.69678
0.43144	0.14772	0.60656
0.60715	0.50511	0.74343
0.39694	0.43188	0.72111
0.46748	0.35377	0.54714
0.28145	0.41751	0.56995
0.29057	0.02929	0.76441
0.27863	0.29181	0.71582
0.38944	0.20246	0.74354
0.70426	0.48469	0.58282
0.51551	0.03949	0.72046
0.03263	0.14186	0.74241
0.3207	0.27016	0.64663
0.70426	0.35378	0.42431
-0.04682	0.46037	0.59807
0.53845	0.44186	0.76191
0.70964	0.5503	0.682
0.31629	0.18162	0.6523
0.36866	-0.07449	0.58707
0.50732	0.19755	0.70715
0.5761	-0.04642	0.8303
0.21155	0.32114	0.66336
0.48355	0.38317	0.69884
0.2433	0.34773	0.80034
0.63177	0.23521	0.78005
0.17743	0.32891	0.58081
0.40439	0.09895	0.53901
0.198	0.42171	0.68094
0.62573	0.41749	0.87574
0.47669	0.29948	0.62052
0.305	0.18427	0.76745
0.35475	0.26704	0.7827
0.54505	0.40587	0.67432
0.47688	0.33751	0.85641
0.21826	0.59056	0.67359
0.22315	0.55979	0.63933
0.52796	0.2709	0.80166
0.33073	0.4431	0.82617
0.45855	0.36423	0.89172
0.25586	0.48825	0.59851
0.27335	0.17058	0.75672
0.37687	0.02752	0.81628
0.23318	0.41537	0.4878
0.36221	-0.06592	0.53365
0.74578	0.577	0.62783
0.57807	0.26136	0.72517
0.35958	0.28142	0.67843
0.04498	0.09704	0.73365
0.69756	0.46668	0.67445
0.46671	0.44868	0.75042
0.26123	0.15403	0.73328
0.56521	0.23027	0.60624
0.76831	-0.02107	0.22642
0.27519	0.29644	0.89091
0.29337	0.14796	0.68371
0.20452	0.42788	0.64685
0.67014	0.30391	0.65518
0.36049	0.35144	0.68799
0.8264	0.2305	0.71991
0.42482	0.38756	0.54012
0.18245	0.40661	0.66594
0.45053	0.21638	0.71311
0.5745	0.28073	0.52679
0.61558	0.42826	0.62097
0.31516	0.0369	0.64464
0.31302	0.07569	0.70255
0.38264	0.40975	0.56799
0.49999	0.29028	0.62961
0.36537	0.1951	0.59616
0.24115	0.34314	0.78766
0.18655	0.09817	0.76269
0.26175	0.46891	0.82334
0.38242	0.36306	0.90886
0.14549	0.27237	0.67808
0.35471	0.2903	0.55348
0.37932	0.53606	0.1006
0.5083	0.10759	0.12375
0.4592	0.4465	0.11657
0.65488	0.23473	0.68587
0.04067	0.1491	0.63276
0.53305	0.30872	0.57558
0.36234	0.41302	0.72168
0.28921	0.19028	0.71103
0.75269	0.23126	0.67111
0.59324	0.27154	0.83015
0.38106	0.16133	0.68862
0.34056	0.48871	0.73924
0.75994	0.32433	0.77491
0.26718	0.05013	0.87989
0.20414	0.23175	0.7888
0.46327	0.18349	0.45093
0.08122	0.56734	0.34372
0.7611	0.59229	0.73394
0.35145	0.4428	0.78671
0.73835	0.36588	0.61712
0.3658	0.52786	0.81769
0.68745	0.2013	0.44441
0.06576	0.37459	0.73473
0.06402	0.54798	0.86943
0.29797	0.21492	0.71053
0.25448	0.30637	0.53782
0.75194	0.26484	0.58996
0.52791	0.30521	0.75892
0.19605	0.3551	0.38981
0.50867	0.31578	0.70264
0.14317	0.26548	0.65252
0.40175	0.45612	0.68058
0.51893	0.31183	0.4835
-0.02834	0.32116	0.60439
0.19023	0.27062	0.73976
0.06279	0.39858	0.79547
0.21567	0.10826	0.51964
0.37511	0.21107	0.62102
0.31616	0.25835	0.55021
0.49842	0.44108	0.82618
0.37548	0.34728	0.34582
0.23433	0.01332	0.69643
0.09132	0.26199	0.52729
0.22298	0.1856	0.69835
0.12646	0.24938	0.51614
0.32067	0.54628	0.59597
0.3207	0.0599	0.56825
0.59036	0.00242	0.77616
0.38625	0.3606	0.46245
0.45158	0.32065	0.59387
0.28724	0.15929	0.73977
0.44275	0.22343	0.57808
0.49082	0.32381	0.82877
0.03313	0.23633	0.74348
0.51468	0.14076	0.63223
0.5597	0.24619	0.73994
0.29028	0.16389	0.54434
0.57537	0.32035	0.7074
0.82658	0.4167	0.69785
0.2727	-0.0362	0.5982
0.83502	0.30861	0.81719
0.56526	0.32143	0.63229
0.26985	0.20422	0.54934
0.35189	0.35457	0.73577
0.59842	0.50648	0.69512
0.50337	0.37744	0.58302
0.20547	0.05454	0.70333
0.07138	0.06991	0.79169
0.40502	0.34962	0.76128
0.2896	0.35704	0.74621
0.6281	0.19111	0.47174
0.20597	0.14502	0.55361
0.6633	0.03344	0.64939
0.46652	0.52907	0.72935
0.34715	0.2071	0.75003
0.15391	0.12039	0.56591
0.45557	0.3368	0.82304
0.33797	0.1017	0.72321
0.42203	-0.05569	0.62845
0.43949	0.43011	0.80658
0.28769	0.22322	0.72042
0.45894	0.31021	0.69849
0.36286	0.20818	0.77483
0.3792	0.42288	0.77499
0.40925	0.22954	0.75162
0.9411	0.12259	0.75034
0.59327	0.23461	0.69766
0.39584	0.15434	0.78052
0.60256	0.2716	0.68289
0.45451	0.17493	0.63811
0.41071	0.13048	0.68497
0.49894	0.27498	0.72398
0.16854	0.29301	0.87241
0.21292	0.33349	0.79628
0.45372	0.35025	0.69228
0.26227	0.16988	0.81031
0.39761	0.28657	0.72723
0.37045	0.43157	0.65321
0.28112	0.21802	0.58897
0.59236	0.20896	0.73321
0.44125	0.30085	0.67385
0.21719	0.14208	0.87528
0.20642	0.37899	0.71387
0.29511	0.30387	0.53554
0.48373	0.46758	0.77745
0.28086	0.24631	0.74159
0.46486	0.01495	0.84627
0.32386	0.45177	0.3733
0.10385	0.06571	0.58695
0.17723	0.31111	0.69989
0.18075	0.28329	0.73549
0.46601	0.39784	0.66093
0.72086	-0.05384	0.52148
0.4417	0.20299	0.70927
0.39279	0.41165	0.59783
0.90105	0.07229	0.71976
0.71655	0.10115	0.8518
0.8083	0.2792	0.77708
0.11197	0.09161	0.8839
0.19913	0.21183	0.48169
0.44966	0.20758	0.7491
0.27224	0.37348	0.71265
0.37354	0.1583	0.69514
0.29677	0.60141	0.55968
0.42577	0.06728	0.79931
0.21827	0.4053	0.74178
0.33194	0.42901	0.69463
0.40719	0.37535	0.69006
0.1789	0.22948	0.61854
0.51725	0.2852	0.72197
0.2486	0.29734	0.6888
0.41658	0.23623	0.54605
0.36159	0.39195	0.62178
0.41859	0.31528	0.53254
0.14286	0.38961	0.65197
0.32052	0.26744	0.47053
0.38049	0.31286	0.75231
0.40771	0.05614	0.65123
0.33917	0.23787	0.66799
0.34218	0.2072	0.69985
0.37331	0.35471	0.83675
0.81357	0.19078	0.81786
0.82303	0.23371	0.58391
0.37658	0.25282	0.70749
0.39451	0.17444	0.67508
0.52214	0.29764	0.6874
0.35339	0.28398	0.78193
0.40174	0.16298	0.78236
0.09823	0.07061	0.78823
0.5402	0.38224	0.817
0.21073	0.33596	0.65243
0.25916	0.35107	0.7613
0.43945	0.23135	0.71075
0.23386	0.29496	0.66031
0.20933	0.3749	0.72655
0.30643	0.21406	0.75452
0.701	0.33946	0.74892
0.39964	0.36931	0.75576
0.71556	0.23854	0.74227
0.51376	0.34689	0.69243
0.15858	0.34146	0.80109
0.06851	0.33129	0.63397
-0.07253	0.3232	0.64586
0.25299	0.2578	0.76375
0.31415	0.24139	0.52214
0.6346	0.09947	0.56331
0.33234	0.17713	0.66155
0.31372	0.33382	0.76801
0.07787	0.42567	0.77914
0.5408	0.23461	0.67534
0.58908	0.27267	0.61985
0.25114	0.36971	0.70242
0.33869	0.58628	0.61093
0.28004	0.21101	0.75227
0.22835	0.45588	0.76617
0.48352	0.43688	0.7408
0.22336	0.16087	0.78816
0.24434	0.34525	0.57658
0.29377	0.34986	0.73756
0.30233	0.44225	0.68913
0.4952	0.58159	0.68107
0.79288	0.50544	0.69913
0.25343	0.47584	0.79932
0.86988	0.12037	0.43378
0.267	0.37792	0.68985
0.62147	0.2058	0.65224
0.4927	0.14534	0.74462
0.43876	0.34701	0.62578
0.47711	0.23088	0.53064
0.73782	0.25381	0.66785
0.6995	0.2651	0.69264
0.36862	0.24526	0.75838
0.28317	0.36904	0.56813
0.27707	0.15237	0.76716
-0.05063	0.43263	0.7278
0.50369	0.62699	0.78866
0.44874	0.40847	0.6553
0.39825	0.14314	0.71095
0.29672	0.3287	0.63115
0.42669	0.40762	0.82261
0.13282	0.10837	0.62453
0.2578	0.24812	0.7264
0.20882	0.41939	0.7058
0.15134	0.0911	0.74236
0.19873	0.38766	0.85675
0.34297	0.37221	0.32074
0.17057	0.34044	0.70489
0.5502	0.36057	0.26307
0.35439	0.11928	0.63684
0.51732	0.34962	0.76605
0.23658	0.53115	0.56841
0.54884	0.36506	0.81794
0.69633	0.47046	0.89749
0.69844	0.24162	0.75327
0.68555	0.24583	0.72827
0.58316	0.19629	0.79774
0.86838	0.3708	0.89786
0.7195	0.0984	0.80654
0.73736	0.35738	0.66955
0.02562	0.05755	0.72874
0.57413	0.48256	0.89826
0.19328	0.67718	0.32459
0.7487	0.4041	0.76251
0.32518	0.08143	0.59007
0.33646	0.2204	0.61952
0.69908	0.44729	0.57147
0.34344	-0.02274	0.77822
-0.02924	0.43586	0.81672
0.24444	0.14114	0.5856
0.62452	0.23557	0.68131
0.31189	0.43337	0.75826
0.42233	0.60569	0.54905
0.30839	0.61296	0.67829
0.34455	0.09134	0.83382
0.28263	0.36127	0.65982
0.59329	0.36031	0.73455
0.25893	0.10055	0.71637
0.64431	0.20254	0.55216
0.3978	0.30746	0.6814
0.67631	0.29201	0.59988
0.37598	0.19263	0.7337
0.26682	0.24783	0.75283
0.48263	0.331	0.81038
0.23745	0.26657	0.70591
0.24639	0.23858	0.74263
0.14818	0.16459	0.79538
0.71796	0.47752	0.78006
0.57172	0.35292	0.63552
0.67745	0.33426	0.70367
0.64793	0.3764	0.75547
0.36506	0.08446	0.80593
0.33722	0.28281	0.69569
0.19545	0.17298	0.59848
0.21162	0.19421	0.72601
0.04347	0.50455	0.80664
0.23816	-0.03663	0.74066
0.47173	0.55892	0.68406
0.26971	0.44394	0.75895
0.43578	0.19343	0.78203
0.24305	0.20886	0.79818
0.64149	0.22396	0.74685
0.16123	0.14033	0.705
0.42701	0.41357	0.65176
0.49015	0.3306	0.73448
0.50772	0.35069	0.50963
0.49054	0.31222	0.73454
0.58612	0.01326	0.70458
0.22942	0.39138	0.73426
0.39922	0.46609	0.77408
0.29112	0.23573	0.67091
0.52037	0.1355	0.72085
0.68242	0.23809	0.67285
0.69194	0.32809	0.70936
0.16	0.28037	0.8144
0.28714	0.2683	0.71221
0.39911	0.3248	0.65147
0.34242	-0.02311	0.85326
0.56944	0.21651	0.85009
0.22588	0.22293	0.58572
0.27493	0.32347	0.44046
0.48672	0.25486	0.69165
0.24586	0.30875	0.73239
0.40111	0.13812	0.73432
0.77449	0.13111	0.78585
0.16162	0.23862	0.71968
0.09937	0.02628	0.41024
0.64778	0.35654	0.53388
0.64385	0.47842	0.68665
0.18744	0.36538	0.54648
0.8503	0.32629	0.76618
-0.05811	0.25035	0.69504
0.1953	0.30019	0.82641
0.3339	0.31343	0.63097
0.43426	0.3063	0.56528
0.30941	0.14219	0.58918
0.19231	0.40978	0.68598
0.20698	0.45405	0.77917
0.28043	0.31884	0.70857
0.19394	0.26674	0.65141
0.59895	0.21137	0.76562
0.54171	0.17865	0.7069
0.3438	0.40485	0.71771
0.23918	0.20296	0.66131
0.39914	0.32317	0.78989
0.26309	0.19055	0.78404
0.33867	0.23199	0.60604
0.57071	0.70475	0.58009
0.49087	0.30724	0.88694
0.43502	0.26095	0.70477
0.16045	0.11051	0.67753
0.31298	0.42938	0.70737
0.30719	0.22358	0.72566
0.44431	0.4676	0.47584
0.29703	0.16513	0.35458
0.29778	0.12552	0.77645
0.59787	0.17285	0.70703
0.30523	0.39093	0.80291
0.60167	0.20882	0.79269
0.39117	0.44526	0.70832
0.27414	0.09537	0.65151
0.28055	0.54188	0.68147
0.22335	0.27165	0.66213
0.68865	0.33077	0.57964
0.72556	0.22666	0.67058
0.32707	0.37722	0.69341
0.37951	0.24961	0.74134
0.17468	0.6889	0.77237
0.14163	0.23789	0.58696
0.34218	0.21341	0.76774
0.22119	0.4074	0.63789
0.37149	0.49474	0.83678
0.34346	0.1843	0.78384
0.43486	0.34374	0.64091
0.68413	0.11678	0.74336
0.21854	0.36569	0.76859
0.22018	0.61745	0.68049
0.48602	0.18748	0.35571
0.22338	0.4023	0.67494
0.35033	0.33047	0.67937
0.68819	0.27815	0.62833
0.38555	0.13115	0.74953
0.37204	0.21946	0.54247
0.37522	0.55217	0.35496
0.14369	0.22551	0.69219
0.42351	0.07553	0.69343
0.18293	0.61315	0.8012
0.58746	0.25859	0.73468
0.51959	0.27987	0.80208
0.30338	0.09734	0.72919
-0.07318	0.41981	0.80618
0.46744	0.22774	0.87656
0.515	0.25909	0.67965
0.24158	0.45331	0.61118
0.39369	0.34293	0.7377
0.39493	0.45552	0.61141
0.27211	0.13998	0.69653
0.33501	0.24994	0.83014
0.32724	0.16415	0.67153
0.37353	0.0372	0.5871
0.67444	0.19169	0.59142
0.7984	0.37968	0.70156
0.73112	0.3535	0.64702
0.90684	0.39851	0.81785
0.51904	0.22646	0.74754
0.45485	0.39819	0.49592
0.24258	0.42443	0.65285
0.74575	0.45512	0.76109
0.7681	0.17648	0.71341
0.747	0.44633	0.799
0.54859	0.19498	0.72946
0.35737	0.2781	0.58866
0.34056	0.22938	0.64651
0.61953	0.02952	0.84126
0.56469	0.1645	0.70018
0.16685	0.2596	0.72182
0.53161	0.15829	0.70538
0.40732	0.1672	0.64675
0.31293	0.3483	0.68023
0.83129	0.04029	0.80493
0.86391	0.22949	0.78398
0.28854	0.30515	0.9044
0.38111	0.24167	0.66597
0.73932	0.363	0.814
0.28591	-0.01531	0.62872
0.36523	0.21552	0.65754
0.75865	0.27938	0.70063
0.21314	0.17682	0.57023
0.27179	0.16945	0.8365
0.07504	0.22377	0.77749
0.23026	0.03287	0.58127
0.03757	0.46589	0.75601
0.45547	0.35102	0.75622
0.29536	0.29715	0.67879
0.72774	0.37151	0.59336
0.38131	0.09243	0.70928
0.22492	0.57996	0.66854
0.85764	0.16707	0.73211
0.20651	0.29164	0.62611
0.17311	0.03099	0.82176
0.21982	0.38409	0.89505
0.7429	0.0485	0.68341
0.39349	0.32644	0.7374
0.63936	0.23961	0.76991
0.34125	0.39583	0.65231
0.79526	0.43592	0.70057
0.2063	0.33247	0.73374
0.25578	0.34493	0.65009
0.3508	0.33583	0.59184
0.23336	0.40146	0.81619
0.51579	0.34283	0.74379
0.50726	0.00506	0.38267
0.35846	0.38537	0.66588
0.75113	0.43365	0.7437
0.17979	0.37495	0.73126
0.28139	0.41944	0.79117
0.28186	0.27411	0.56478
0.19297	0.26563	0.63535
0.06707	0.25575	0.62356
0.16523	0.25705	0.71768
0.22748	0.32186	0.96061
0.7861	-0.00748	0.50325
0.43385	0.46821	0.74746
0.34087	0.24714	0.76782
0.33814	0.42789	0.64401
0.42481	0.42851	0.86557
0.30396	0.19722	0.80028
0.43794	0.31051	0.67474
0.72989	0.42547	0.51981
0.38726	0.34089	0.61277
0.32271	0.40276	0.82572
0.18701	0.2242	0.83095
0.3542	0.09132	0.60951
0.31154	0.38081	0.69861
0.39868	0.46237	0.82201
0.35155	0.45208	0.64324
0.33958	0.13979	0.72472
0.09943	0.19347	0.74701
0.15104	0.09512	0.56737
0.16425	0.13494	0.70937
0.32115	0.33658	0.66489
0.31439	0.18062	0.82024
0.75831	0.37428	0.78364
0.35079	0.07044	0.62764
0.45847	0.07388	0.67781
0.47017	0.08043	0.77424
0.43813	0.14799	0.70165
0.32341	0.16048	0.83793
0.14317	0.59548	0.82616
0.69362	0.28445	0.60034
0.68482	0.4154	0.6387
0.36615	0.3191	0.83316
0.28046	0.12429	0.82167
0.64213	0.19853	0.7278
0.36101	0.39121	0.58729
0.29963	0.11445	0.65976
0.41753	0.24103	0.59207
0.18769	0.37061	0.76823
0.45323	0.35608	0.63252
0.31519	0.22633	0.6694
0.54923	0.28247	0.77789
0.34536	0.07458	0.83963
0.36387	0.38584	0.78541
0.30838	0.49932	0.68239
0.18589	0.48492	0.61111
0.47915	0.18681	0.75653
0.54201	0.15866	0.78086
0.49444	0.38767	0.80387
0.34337	0.19047	0.82166
0.58062	0.55758	0.76222
0.2583	0.14818	0.65288
0.15736	0.2839	0.90941
0.22036	0.41476	0.89469
0.29999	0.31708	0.89249
0.23358	0.15145	0.68985
-6.512e-06	0.30857	0.75067
0.62328	0.21929	0.7042
0.53854	0.22901	0.92844
0.37105	0.28259	0.53346
0.41312	0.21893	0.70053
0.52818	0.41582	0.79633
0.36504	0.36502	0.6203
0.21111	0.38031	0.70112
0.06423	0.01966	0.81599
0.57979	0.14004	0.60753
0.6793	0.09373	0.64168
0.4053	0.19212	0.71154
0.35425	0.40612	0.75166
0.45323	0.30177	0.70509
0.59732	0.26088	0.72958
0.41937	0.56128	0.60377
0.66429	0.32512	0.7148
0.41119	0.07754	0.86883
0.18546	0.21424	0.73388
0.39882	0.43368	0.69004
0.1302	0.2509	0.80811
0.601	0.31631	0.62138
0.5028	0.13039	0.78234
0.25366	0.08675	0.61242
0.50066	0.33742	0.57336
0.28673	0.45407	0.77274
0.50141	0.53676	0.61884
0.40014	0.29515	0.56601
0.49897	0.18832	0.64367
0.48059	0.39965	0.59461
0.11102	0.18183	0.54305
0.57422	0.16335	0.62214
0.35336	0.38353	0.95027
0.52044	0.18355	0.74896
0.30781	0.1891	0.72792
0.19754	0.2088	0.70223
0.41128	0.21138	0.60301
0.34367	0.40135	0.78403
0.23925	0.31324	0.87031
0.36199	0.43189	0.51656
0.67192	0.2228	0.70097
0.5395	0.24742	0.54573
0.26079	0.40379	0.82406
0.60338	0.52374	0.76745
0.3836	0.20411	0.57083
0.56326	0.26042	0.73138
0.72778	0.16234	0.62199
0.59923	0.06091	0.82667
0.17276	0.28908	0.82019
0.51753	0.40793	0.52358
0.32512	0.27764	0.66947
0.68116	0.24916	0.74261
0.19888	0.42621	0.75283
0.48091	0.27925	0.771
0.72662	0.17052	0.73738
0.63478	0.27373	0.68315
0.27126	0.29308	0.71441
0.50823	0.21047	0.70422
0.47469	0.44331	0.68171
0.59847	0.10619	0.63949
0.12552	-0.00408	0.72077
0.16675	0.11919	0.68451
0.66851	0.06544	0.6122
0.29036	0.34504	0.76114
0.26633	0.32019	0.53357
0.49146	0.34982	0.69039
0.35677	0.2502	0.56154
0.20856	0.16023	0.72715
0.33249	-0.05838	0.76598
0.48585	0.19158	0.81373
0.38205	0.35715	0.69781
0.31524	0.06833	0.67999
0.32743	0.20479	0.70839
0.06384	0.21747	0.66623
0.39596	0.46252	0.5744
0.29706	0.08353	0.83518
0.37673	0.44746	0.64167
0.32761	0.416	0.8117
0.60445	0.14845	0.4859
0.40749	0.3717	0.57633
0.3409	0.06105	0.52411
-0.03957	0.31093	0.678
0.43897	0.2946	0.65391
0.23276	0.53511	0.72956
0.37032	0.4	0.59807
0.40795	-0.01565	0.38704
0.37861	0.3661	0.45103
0.79097	0.25104	0.63004
0.77748	0.30341	0.6491
0.64557	0.23999	0.70222
0.44029	0.31908	0.66918
0.51022	0.21311	0.69632
0.499	0.29565	0.5935
0.50676	0.19894	0.63033
0.44426	-0.02053	0.64113
0.32419	0.1453	0.53454
0.43148	0.24945	0.76405
0.17994	0.31346	0.63123
0.75567	0.53526	0.68023
0.33604	0.40596	0.70482
0.2779	0.15714	0.6894
0.32216	0.40872	0.69398
0.20693	0.36013	0.54186
0.70744	0.10345	0.67509
0.74876	0.05305	0.59554
0.13285	0.42027	0.79623
-0.00101	0.10935	0.75149
0.11812	0.42377	0.88585
0.5088	0.10184	0.71656
0.40981	0.19825	0.62824
0.23138	0.30555	0.71721
0.20927	0.11024	0.72626
0.35917	0.41586	0.6385
0.25408	0.2311	0.63788
0.30474	0.1695	0.68149
0.72898	0.3626	0.68533
0.35558	0.30269	0.58545
0.4159	0.12802	0.56299
0.34786	0.16224	0.60665
0.23779	0.40273	0.77787
-0.03348	0.46461	0.10321
0.22218	0.43466	0.34584
0.44114	0.36473	0.73609
0.51118	0.15927	0.70192
0.16624	0.23404	0.74403
0.37038	0.15193	0.76267
0.2719	0.50996	0.75565
0.26669	0.40001	0.43045
0.37136	0.34496	0.72073
0.63771	0.47897	0.76531
0.36412	0.06907	0.74141
0.48942	0.29544	0.6098
0.42718	0.59181	0.64913
0.31539	0.26476	0.61482
0.54246	0.30032	0.51754
0.29505	0.44503	0.70508
0.12501	0.60919	0.74027
0.28809	0.45226	0.84135
0.42958	0.25175	0.49352
0.24862	0.26699	0.62702
0.67456	0.4995	0.73149
0.57512	0.16661	0.74297
0.25592	0.52136	0.62628
0.12339	0.39162	0.61204
0.25055	0.32585	0.77688
0.22232	0.35153	0.80387
0.8053	0.20455	0.68049
0.50058	0.18049	0.74628
0.48786	0.40487	0.7464
0.16254	0.52686	0.78673
0.38747	0.1279	0.63971
0.33718	0.40303	0.62099
0.24368	0.27572	0.71122
0.42257	0.2652	0.74421
0.29598	0.3715	0.67139
0.61323	0.18189	0.66199
0.15414	0.1122	0.66171
0.65577	0.20701	0.79257
0.39802	0.13135	0.7869
0.6156	0.33414	0.61423
0.26738	0.13376	0.64046
0.52542	0.42534	0.69394
0.31559	0.17815	0.74413
0.1842	0.40925	0.59423
0.26608	0.32213	0.71835
0.16384	0.13619	0.75437
0.2453	0.08555	0.61696
0.56117	0.21655	0.52761
0.21193	0.01414	0.83639
0.47935	0.42666	0.74339
0.42031	0.62468	0.69483
0.0193	0.08995	0.82858
0.42441	0.22163	0.71479
0.47431	0.10362	0.6967
0.26946	0.41314	0.29078
0.00337	0.5046	0.71465
0.24771	-0.048	0.87708
0.20652	-9.253e-05	0.60671
0.38957	0.11726	0.6963
0.79108	0.31715	0.65205
0.19439	0.25443	0.63833
-0.01106	0.53733	0.63327
0.08254	0.11274	0.68077
0.27684	0.37273	0.60143
0.08131	0.38007	0.52424
0.09802	0.28606	0.7693
0.33574	0.38001	0.69187
0.64864	0.47458	0.5862
0.31309	0.27551	0.693
0.2738	0.29974	0.73763
0.63391	0.28458	0.87273
0.41636	0.50892	0.66012
0.14488	0.33243	0.56424
0.22575	0.25731	0.69692
0.333	0.37845	0.69295
0.10236	0.40994	0.71325
0.36317	0.25166	0.67801
0.1418	0.48262	0.82769
0.3212	0.0796	0.71663
0.36429	0.08633	0.80676
0.4988	0.20883	0.78298
0.42969	0.30003	0.38917
0.69959	0.38857	0.66244
0.37026	0.16741	0.86338
0.18488	0.45427	0.74332
0.78084	0.43848	0.66379
0.37697	0.29241	0.7584
0.29546	0.32631	0.65007
0.49378	0.06866	0.65608
0.27264	0.34978	0.80093
0.44683	0.40982	0.7209
0.56936	0.19122	0.763
0.50114	0.2311	0.59024
0.33977	0.4415	0.56436
0.35822	0.31392	0.75029
0.6973	0.57897	0.59401
0.40654	0.48283	0.57253
0.49768	0.32952	0.64805
0.43017	0.22136	0.72111
0.09702	0.28125	0.69999
0.11858	0.32978	0.5929
0.23282	0.46408	0.77852
0.60332	0.32267	0.15697
0.11231	0.29206	0.68479
0.11611	0.15823	0.81497
0.63577	0.01017	0.69043
0.5241	0.33797	0.67588
0.34599	0.37209	0.50535
0.11474	0.13062	0.73182
0.41424	0.61167	0.75707
0.26679	0.29695	0.5392
0.0301	0.47736	0.73066
0.36519	0.51118	0.74334
0.22212	0.17813	0.61601
0.42067	0.10107	0.65976
0.1754	0.26098	0.6489
0.39094	0.25685	0.75929
0.37794	0.42961	0.71171
0.60897	0.35193	0.77047
0.46935	0.41045	0.82499
0.14725	0.27673	0.7855
0.74797	0.47515	0.70064
0.11154	0.19093	0.8328
0.4822	0.19026	0.77483
0.17326	0.06829	0.57789
0.26259	0.25488	0.63637
0.38308	0.25533	0.58782
0.67709	0.35004	0.87381
0.15443	0.47663	0.74135
0.20533	0.31151	0.76429
0.44753	0.19601	0.69872
0.36203	0.37065	0.65995
0.75166	0.25565	0.43537
0.28511	0.14255	0.55185
0.30902	0.02187	0.68528
0.45784	0.26986	0.63437
0.39736	0.18622	0.66296
0.63077	0.21811	0.62819
0.54624	0.44581	0.77685
0.47652	0.19115	0.68879
0.47151	0.32451	0.6446
0.27408	0.26548	0.67158
0.55057	0.21618	0.78592
0.36686	0.0053	0.6443
0.88836	0.01068	0.7593
0.25496	0.27805	0.78846
0.55615	0.29319	0.56526
0.34431	0.51519	0.6463
0.7503	0.49084	0.71471
0.26794	0.30029	0.71977
0.44892	0.21301	0.72346
0.55691	0.21905	0.62751
0.08871	0.52765	0.6483
0.37072	0.55982	0.56117
0.27017	0.31218	0.59311
0.16024	0.08596	0.75961
0.36301	0.31206	0.62724
0.49223	0.3584	0.82001
0.4964	0.3817	0.6045
0.50658	0.20358	0.74975
0.24236	0.3602	0.6774
0.74679	0.116	0.40839
0.20464	0.49184	0.56986
0.3373	0.18097	0.59387
0.26071	0.36066	0.62351
0.45825	0.39393	0.67748
0.62322	0.64181	0.68174
0.50797	0.18841	0.78738
0.17161	0.35828	0.50623
0.34316	0.36311	0.71281
0.11194	0.31648	0.63685
0.50314	0.41889	0.75576
0.24493	0.29962	0.45136
0.25292	0.30902	0.9789
0.43888	0.27595	0.60503
0.57836	0.36288	0.71156
0.36	0.26377	0.55553
0.3242	0.06851	0.6105
0.24523	0.26754	0.40718
0.70891	0.19485	0.78005
0.25572	0.23401	0.74691
0.29982	0.60894	0.6891
0.09094	0.22596	0.72839
0.46164	0.28583	0.81614
0.17718	0.00861	0.75298
0.41197	0.08561	0.54901
0.48115	0.35217	0.7084
0.51129	0.06272	0.67307
0.42866	0.35439	0.7734
0.24929	0.45016	0.73485
0.32728	0.26296	0.53657
0.28821	0.42089	0.6804
0.77645	0.13209	0.86917
0.76078	0.43518	0.52982
0.12007	0.24156	0.66869
0.40588	0.35275	0.71482
0.42498	0.53695	0.73347
0.41349	0.10335	0.71355
0.34703	0.3281	0.57932
0.2329	0.24218	0.67193
0.35149	0.25337	0.72002
0.84164	0.32919	0.71355
0.20741	0.24125	0.3937
0.24925	0.48185	0.73018
0.28699	0.30616	0.4609
0.66115	0.13573	0.84272
0.28646	0.3512	0.74532
0.42479	0.28893	0.82077
0.50231	0.25773	0.55287
0.46571	0.29872	0.52779
0.38292	0.22173	0.59149
0.23019	0.36623	0.69109
0.51901	0.28691	0.59809
0.31046	0.29868	0.61024
0.09175	0.34584	0.47517
0.44888	0.37644	0.60328
0.36131	0.19405	0.63858
0.34816	-0.01439	0.71439
0.53072	0.49391	0.7321
0.3966	0.31468	0.64538
0.88087	0.01962	0.60127
0.38506	0.4084	0.6501
0.44181	0.26949	0.66601
0.13326	0.22357	0.68351
0.21264	0.09991	0.64832
0.41932	0.3608	0.76554
0.67219	0.31671	0.13132
0.34891	0.00604	0.80019
0.26076	0.04741	0.77775
0.00038486	0.39759	0.68468
0.09473	0.3031	0.78516
0.15581	0.23703	0.76148
0.29881	0.271	0.55695
0.15643	0.15194	0.61151
0.02286	0.15964	0.63341
0.18299	0.36633	0.70029
0.62493	0.36915	0.83279
0.80855	0.32656	0.78518
0.31263	0.32112	0.50073
0.4311	0.23692	0.65284
0.27763	0.29257	0.74469
0.19911	-0.01633	0.72112
0.33809	0.14138	0.67794
0.61175	0.36657	0.84609
0.72405	0.51946	0.75164
0.47683	0.27953	0.67197
0.23095	0.06806	0.53675
0.38919	0.22942	0.81247
0.3596	0.2332	0.59757
0.68443	0.05441	0.64956
0.19856	0.23585	0.71344
0.26849	0.50528	0.82153
0.21179	0.25434	0.59052
0.49682	0.25112	0.50398
0.25767	0.18706	0.82606
0.23013	0.34469	0.69763
0.67099	0.40528	0.68014
0.78226	0.31332	0.75485
0.25547	0.40763	0.83074
0.30734	0.37167	0.82946
0.47314	0.40863	0.70497
0.33747	0.29495	0.78101
0.43447	-0.09152	0.66195
0.2379	0.3185	0.78865
0.24521	0.28739	0.69945
0.16159	0.51263	0.68252
0.74236	0.39032	0.69948
0.77827	0.30241	0.69575
0.63494	0.30768	0.79965
0.28231	0.4185	0.72903
-0.03763	0.37441	0.69646
0.42755	0.51432	0.62533
0.23679	0.31246	0.67512
0.28663	-0.00153	0.72252
0.23517	0.26367	0.72307
0.82197	0.3039	0.72324
0.43634	0.48962	0.89637
0.77605	0.18099	0.61777
0.13021	0.1333	0.59662
0.29532	0.17571	0.64468
0.35751	0.46969	0.77623
0.6931	0.40237	0.71565
0.44569	0.29779	0.68139
0.12024	0.17749	0.66741
0.88127	0.27418	0.6706
0.30252	0.14923	0.73523
0.46617	0.25746	0.73152
0.56642	0.49368	0.6558
0.47015	0.40325	0.77235
0.56559	0.10139	0.65104
0.59498	0.29709	0.7785
0.19217	0.21677	0.65362
0.4231	0.12069	0.63159
0.64291	0.30255	0.42365
0.39571	-0.04249	0.53604
0.32751	0.06848	0.70128
0.17052	-0.06596	0.73027
0.75306	0.39158	0.79155
0.3949	0.70365	0.50114
0.83334	0.29681	0.76494
0.63564	0.40718	0.69941
0.65354	-0.09605	0.64886
0.40904	0.03537	0.55035
0.35167	0.31703	0.81145
0.41235	0.3079	0.58274
0.62504	0.1624	0.49219
0.35362	0.26544	0.34853
0.56707	-0.05698	0.67313
0.32992	0.31593	0.70177
0.21034	0.17993	0.56739
0.13857	0.37057	0.42189
0.45724	0.44788	0.77041
0.66244	0.27357	0.68912
0.20402	0.32162	0.74148
0.30235	0.23672	0.77419
0.52639	0.26993	0.6837
0.50961	0.31097	0.6638
0.34739	0.16551	0.6584
0.30292	0.16806	0.79496
0.25334	0.30656	0.61514
0.41458	0.31393	0.61805
0.25026	0.13991	0.59755
0.48226	0.30328	0.65232
0.25384	0.30542	0.77647
0.15628	0.17063	0.68609
0.29513	0.29289	0.68441
0.20165	0.25442	0.80607
0.36315	0.35169	0.86303
0.36796	0.52214	0.77742
0.29904	0.22171	0.66817
0.19216	0.27382	0.68184
0.73544	0.28399	0.60883
0.68307	0.15359	0.66504
0.28723	0.05797	0.75695
0.15036	0.30551	0.7305
0.33383	0.19392	0.87408
0.37164	0.24425	0.75354
0.40269	0.43053	0.80929
0.42126	0.09064	0.66468
0.35111	0.29386	0.90851
0.10313	0.0791	0.67018
0.37069	0.34517	0.77938
0.48361	0.3994	0.73597
0.13846	0.02615	0.87657
0.28671	0.20633	0.79113
0.3155	0.35028	0.75599
0.27548	0.25064	0.62633
0.32514	0.11864	0.78007
0.36364	0.35172	0.64684
0.368	0.39855	0.41178
0.77208	0.2904	0.65341
0.17108	0.28311	0.93205
0.5407	0.12127	0.88249
0.66755	0.18263	0.55642
0.40962	0.44706	0.70484
0.13699	0.20796	0.73933
-0.08989	-0.06316	0.81066
0.40112	0.33534	0.7314
0.25861	0.23138	0.58755
0.85139	0.23703	0.72909
0.51517	0.33342	0.66287
0.34675	0.57501	0.34649
0.64277	0.31581	0.7861
0.75922	0.49861	0.66077
0.52641	0.31578	0.73206
0.45939	0.11056	0.71937
0.44053	0.48263	0.59668
0.32559	0.39753	0.51383
0.47277	0.05623	0.61458
0.40948	0.29682	0.72198
0.20196	0.31593	0.76968
0.72656	0.33475	0.67531
0.3834	0.30649	0.54185
[truncated: 3,521 more rows]

## Sheet: Figure 5b
Pathway 1 rupture			Pathway 2 rupture			Pathway 3 rupture			Pathway 2 XMod unfolding				Average loading rate and rupture force of each pulling speed
Loading rate [nN/s]	Rupture force [pN]		Loading rate [nN/s]	Rupture force [pN]		Loading rate [nN/s]	Rupture force [pN]		Loading rate [nN/s]	Unfolding force [pN]			Pathway 1 rupture
0.034	406		0.00326	76.9		0.00526	93.3		0.0327	391			Loading rate [nN/s]	Rupture force [pN]	Rupture force SD [pN}	Pulling speed [nm/s]
0.0269	322		0.00315	75.1		0.00655	108		0.0309	369			0.0285	342	41	1
0.0319	381		0.00265	67.2		0.00403	78		0.0278	333			0.351	421	33	10
0.0204	253		0.00285	70.4		0.00374	74.2		0.0183	231			3.99	486	34	100
0.0216	265		0.00382	85.3		0.00563	97.7		0.0299	356			17	522	34	400
0.0281	336		0.00259	66.2		0.00607	103		0.0269	322			71.8	560	31	1600
0.0305	363		0.00201	56.1		0.00478	87.5		0.0208	257			301	597	30	6400
0.026	312		0.00252	65.1		0.00603	102		0.0279	333			5070	665	30	10000
0.0282	337		0.00274	68.6		0.0063	105		0.0161	208			53400	718	30	100000
0.0293	350		0.00502	102		0.00728	116		0.0217	266
0.0307	366		0.0032	75.9		0.00679	111		0.0224	274			Pathway 2 rupture
0.0285	341		0.00431	92.5		0.00587	100		0.0226	276			Loading rate [nN/s]	Rupture force [pN]	Rupture force SD [pN}	Pulling speed [nm/s]
0.029	346		0.00496	102		0.00769	121		0.0268	321			0.00358	81.1	15	1
0.0293	350		0.00324	76.6		0.00741	118		0.0258	311			0.0626	118	21	10
0.0307	365		0.00451	95.3		0.0072	116		0.0244	296			0.964	161	21	100
0.0251	303		0.00522	105		0.00466	86		0.0299	357			4.17	171	18	400
0.0274	328		0.00641	121		0.00447	83.6		0.0255	307			18.2	182	19	1600
0.0298	356		0.00202	56.4		0.00748	119		0.0217	267			78.6	193	15	6400
0.0245	297		0.00237	62.5		0.00634	106		0.0194	243			1540	229	15	10000
0.0283	339		0.00333	77.9		0.00679	111		0.0231	282			18100	261	21	100000
0.0308	367		0.00374	84.2		0.00437	82.4		0.0281	337
0.0301	359		0.0055	109		0.00461	85.4		0.0207	256			Pathway 3 rupture
0.0282	337		0.00352	81		0.00723	116		0.0322	384			Loading rate [nN/s]	Rupture force [pN]	Rupture force SD [pN}	Pulling speed [nm/s]
0.0266	319		0.00552	109		0.00648	107		0.0301	359			0.0062	104	15	1
0.0301	358		0.00316	75.3		0.00426	81		0.0208	257			0.088	133	18	10
0.0289	345		0.00429	92.3		0.00682	111		0.0223	273			1.17	164	15	100
0.0275	329		0.00364	82.7		0.00788	123		0.0281	336			5.37	182	15	400
0.0327	390		0.00262	66.7		0.00731	117		0.0133	180			23.9	197	16	1600
0.0298	355		0.00348	80.2		0.00639	106		0.0283	339			106	214	16	6400
0.0287	343		0.00296	72.2		0.00638	106		0.0287	343			1990	248	17	10000
0.0322	384		0.00565	111		0.00601	102		0.0256	309			22500	275	15	100000
0.0234	284		0.00288	70.9		0.00797	124		0.0307	367
0.0325	388		0.00193	54.8		0.00842	129		0.0289	345			Pathway 2 Xmod unfolding
0.0301	359		0.00328	77.1		0.00725	116		0.029	347			Loading rate [nN/s]	Unfolding force [pN]	Rupture force SD [pN}	Pulling speed [nm/s]
0.029	347		0.00379	84.9		0.00491	89		0.0293	350			0.0257	311	56	1
0.0279	333		0.00485	100		0.0067	110		0.0272	326			0.331	396	50	10
0.0319	381		0.00255	65.5		0.00251	57.3		0.0308	367			3.84	465	50	100
0.0182	230		0.00466	97.4		0.00342	70		0.0274	328			16.5	505	43	400
0.0261	313		0.00427	92		0.00716	115		0.0283	339			69.8	542	43	1600
0.0338	403		0.00386	85.9		0.00404	78.2		0.0266	320			295	576	43	6400
0.0304	362		0.00377	84.6		0.00548	95.9		0.0264	317			4970	647	34	10000
0.0308	367		0.0022	59.5		0.00684	112		0.0267	320			52200	696	37	100000
0.0259	312		0.00622	118		0.00703	114		0.018	228
0.0266	319		0.00393	87		0.00603	102		0.0267	320
0.0275	329		0.00209	57.6		0.00622	104		0.0284	339
0.0307	366		0.0035	80.6		0.0058	99.7		0.032	382
0.0176	224		0.00388	86.2		0.0072	116		0.0246	298
0.0296	353		0.00222	60		0.00424	80.7		0.028	335
0.0108	154		0.00473	98.5		0.00612	103		0.0215	264
0.0329	392		0.00413	89.9		0.00683	111		0.0214	263
0.0308	368		0.00392	86.8		0.0058	99.7		0.0255	307
0.029	346		0.00234	62		0.00601	102		0.0313	373
0.0325	387		0.00535	107		0.00406	78.5		0.0295	352
0.0295	351		0.00337	78.6		0.00824	127		0.0115	161
0.0307	366		0.00194	54.9		0.00521	92.6		0.0303	362
0.0312	372		0.00314	75.1		0.00564	97.7		0.031	370
0.0327	390		0.00431	92.5		0.00746	118		0.0321	383
0.0281	335		0.00399	87.9		0.00484	88.2		0.0278	333
0.0301	359		0.00604	116		0.00616	104		0.0245	296
0.0252	304		0.00165	49.5		0.00675	110		0.0258	311
0.0275	329		0.00318	75.7		0.00685	112		0.0332	396
0.0282	337		0.00289	71		0.00822	127		0.026	313
0.0267	320		0.00467	97.6		0.00599	102		0.0223	273
0.0269	322		0.00296	72.2		0.0052	92.5		0.023	280
0.0301	359		0.00362	82.3		0.00528	93.5		0.0313	373
0.0301	359		0.00289	71		0.00558	97.1		0.0287	343
0.0327	390		0.00394	87.2		0.00735	117		0.0265	318
0.0287	342		0.0036	82.1		0.00516	92		0.0265	318
0.0284	339		0.00321	76.1		0.00755	119		0.025	301
0.0314	374		0.0052	105		0.00709	114		0.0233	283
0.0289	345		0.00374	84.1		0.00637	106		0.0299	357
0.0277	331		0.00316	75.4		0.00773	121		0.0171	219
0.0291	347		0.00276	68.9		0.00892	134		0.0302	360
0.0209	258		0.00458	96.3		0.00648	107		0.0247	298
0.0288	344		0.00369	83.5		0.0054	95		0.0227	277
0.028	335		0.00323	76.5		0.0079	123		0.0262	315
0.0295	352		0.00549	109		0.0074	118		0.0285	340
0.0274	328		0.00547	109		0.00529	93.6		0.0285	341
0.0337	403		0.00353	81		0.00737	117		0.0205	254
0.0268	321		0.00432	92.6		0.00704	114		0.0227	277
0.0304	363		0.00407	89		0.00842	129		0.029	346
0.0272	326		0.00358	81.8		0.00664	109		0.0197	246
0.0302	360		0.00457	96.2		0.0085	130		0.0268	322
0.0349	417		0.00317	75.6		0.00621	104		0.0191	239
0.0245	297		0.00475	98.8		0.00822	127		0.0294	351
0.0298	355		0.00369	83.4		0.00581	99.8		0.0314	375
0.0292	348		0.00397	87.5		0.00603	102		0.0275	330
0.0288	344		0.00333	78		0.00876	133		0.0291	347
0.0328	392		0.00293	71.8		0.00752	119		0.0281	336
0.0324	387		0.00367	83.2		0.00786	123		0.0222	272
0.0224	273		0.00284	70.3		0.00757	120		0.0264	317
0.0301	359		0.00285	70.4		0.00705	114		0.0315	376
0.0313	373		0.0024	62.9		0.00589	101		0.0299	357
0.0281	335		0.00248	64.3		0.00668	110		0.0225	275
0.0294	351		0.0041	89.5		0.00675	110		0.0277	332
0.0285	340		0.00563	111		0.00777	122		0.0217	267
0.0229	279		0.00416	90.3		0.00728	116		0.0306	364
0.0308	367		0.00188	53.9		0.00541	95.1		0.0115	162
0.0272	326		0.0031	74.4		0.0035	71.1		0.0198	247
0.299	357		0.00262	66.6		0.00454	84.5		0.0185	233
0.337	402		0.00487	100		0.00599	102		0.0254	306
0.33	394		0.00192	54.6		0.00756	120		0.0301	359
0.371	446		0.00225	60.5		0.00398	77.4		0.0203	251
0.361	432		0.00375	84.3		0.00646	107		0.0268	322
0.374	450		0.00205	56.8		0.00368	73.5		0.0078	122
0.366	439		0.00222	60		0.00438	82.5		0.0264	317
0.351	419		0.00292	71.6		0.00575	99.1		0.0293	350
0.341	408		0.00392	86.8		0.0071	114		0.0246	297
0.385	464		0.00403	88.4		0.00683	111		0.0198	247
0.366	439		0.00377	84.6		0.00727	116		0.0284	339
0.337	402		0.00267	67.6		0.00702	114		0.0279	333
0.357	428		0.00286	70.6		0.00537	94.6		0.0161	208
0.36	431		0.00359	82		0.00498	89.9		0.0305	364
0.358	429		0.00469	97.9		0.00587	100		0.0281	336
0.36	432		0.003	72.8		0.00616	104		0.00273	60.5
0.363	436		0.00329	77.4		0.00486	88.4		0.0181	230
0.381	459		0.00524	105		0.00721	116		0.0325	388
0.367	441		0.00415	90.3		0.00474	87		0.0274	329
0.367	441		0.00277	69.1		0.00757	120		0.0252	304
0.381	459		0.00227	60.8		0.0061	103		0.0317	379
0.376	452		0.00463	97		0.0069	112		0.0197	245
0.327	390		0.00457	96.1		0.00689	112		0.0282	337
0.371	446		0.00297	72.3		0.00541	95		0.0314	375
0.343	409		0.00288	70.9		0.00741	118		0.0293	350
0.331	395		0.00278	69.2		0.00719	115		0.0299	356
0.34	405		0.00485	100		0.00396	77.2		0.0293	350
0.312	372		0.00271	68.1		0.00822	127		0.0317	378
0.376	453		0.00438	93.6		0.00607	103		0.0168	216
0.377	455		0.00359	82		0.00326	67.9		0.0308	368
0.374	450		0.00246	64		0.00656	108		0.0313	373
0.381	460		0.00441	93.9		0.00645	107		0.0208	257
0.323	385		0.00548	109		0.00675	110		0.03	358
0.374	450		0.00433	92.8		0.00375	74.5		0.0283	338
0.382	461		0.00367	83.2		0.00386	75.8		0.0236	287
0.359	430		0.00232	61.6		0.00495	89.6		0.0278	333
0.351	419		0.00179	52.1		0.00654	108		0.0228	278
0.344	411		0.00355	81.3		0.00537	94.6		0.0253	305
0.363	436		0.00565	111		0.00677	111		0.0272	326
0.36	431		0.0029	71.3		0.00428	81.2		0.0166	214
0.36	431		0.00346	80		0.00404	78.2		0.0232	282
0.383	462		0.00582	113		0.00695	113		0.028	335
0.374	449		0.00478	99.2		0.00597	102		0.0327	390
0.359	430		0.00211	58		0.00741	118		0.0157	205
0.351	420		0.00511	104		0.00762	120		0.0239	290
0.372	447		0.00326	76.8		0.00406	78.4		0.0291	348
0.369	443		0.00562	111		0.00636	106		0.0245	296
0.344	411		0.0037	83.6		0.00735	117		0.0236	287
0.375	451		0.00224	60.2		0.0059	101		0.0333	398
0.389	470		0.00531	106		0.00526	93.3		0.0273	327
0.356	426		0.00233	61.9		0.00456	84.8		0.0201	249
0.392	475		0.00363	82.5		0.00774	122		0.024	291
0.367	441		0.00363	82.6		0.00437	82.3		0.0317	378
0.359	430		0.006	116		0.00527	93.4		0.027	324
0.314	375		0.00322	76.3		0.00752	119		0.0211	260
0.357	428		0.00224	60.2		0.00677	111		0.0263	316
0.333	397		0.00277	69.1		0.00678	111		0.0252	303
0.35	419		0.00263	66.8		0.00601	102		0.0252	304
0.363	436		0.00387	86.1		0.0069	112		0.0276	331
0.355	424		0.00445	94.5		0.00442	83		0.0326	389
0.374	450		0.00385	85.8		0.00526	93.3		0.0223	273
0.378	455		0.00355	81.3		0.00754	119		0.0276	331
0.34	406		0.0025	64.7		0.00523	92.9		0.0185	233
0.357	428		0.00283	70.1		0.00679	111		0.0254	306
0.353	423		0.00281	69.8		0.0072	116		0.0235	285
0.32	381		0.00335	78.3		0.00558	97		0.0245	296
0.361	433		0.00385	85.8		0.0071	114		0.0228	278
0.341	407		0.00335	78.2		0.00492	89.2		0.0286	342
0.36	432		0.00407	89		0.00651	108		0.0308	367
0.327	390		0.00319	75.8		0.00569	98.4		0.0215	265
0.373	449		0.00349	80.5		0.00659	109		0.0176	224
0.321	383		0.00275	68.8		0.00646	107		0.0232	282
0.328	392		0.00541	108		0.00827	127		0.0256	309
0.327	390		0.00582	113		0.00539	94.8		0.00541	95
0.274	328		0.00252	65		0.00481	87.8		0.0246	297
0.335	399		0.00265	67.2		0.00634	106		0.0257	309
0.355	424		0.00371	83.7		0.00803	125		0.0299	357
0.351	419		0.00413	89.9		0.00742	118		0.0317	378
0.359	430		0.00384	85.7		0.00717	115		0.0289	345
0.377	454		0.00371	83.7		0.00551	96.3		0.0229	280
0.341	407		0.00334	78.2		0.00734	117		0.0242	293
0.382	461		0.0058	113		0.00754	119		0.0273	327
0.322	384		0.0035	80.5		0.007	113		0.0285	341
0.386	466		0.00571	112		0.00535	94.4		0.0288	344
0.374	449		0.00496	102		0.00767	121		0.0236	286
0.352	422		0.00334	78.1		0.00542	95.1		0.0239	289
0.35	418		0.00408	89.2		0.0038	75.1		0.0302	360
0.353	422		0.00268	67.6		0.00702	114		0.0233	284
0.383	462		0.00396	87.5		0.00789	123		0.0313	373
0.362	435		0.00318	75.6		0.00617	104		0.0282	337
0.344	410		0.00326	76.9		0.0043	81.5		0.0131	178
0.352	422		0.00347	80.2		0.0067	110		0.0323	386
0.323	386		0.00254	65.4		0.00614	104		0.0296	354
0.359	430		0.00325	76.7		0.00363	72.8		0.032	381
0.35	418		0.00203	56.5		0.00411	79		0.0267	321
0.337	403		0.00517	105		0.00669	110		0.021	259
0.363	435		0.00483	99.9		0.0672	110		0.0287	343
0.33	393		0.00405	88.7		0.0758	120		0.0172	220
0.378	455		0.00319	75.8		0.0682	111		0.0301	359
0.351	420		0.0034	79.1		0.0949	140		0.0262	315
0.367	441		0.00445	94.4		0.0795	124		0.0273	327
0.366	439		0.00435	93		0.114	161		0.0249	301
0.358	429		0.00272	68.4		0.08	124		0.0309	369
0.346	414		0.00451	95.4		0.0942	140		0.0307	366
0.353	422		0.0022	59.6		0.11	156		0.0281	336
0.299	356		0.00517	105		0.108	154		0.0292	348
0.365	438		0.00268	67.6		0.0872	132		0.0254	306
0.342	409		0.00422	91.2		0.0784	123		0.0302	360
0.255	307		0.00389	86.4		0.107	153		0.0152	200
0.376	453		0.00176	51.6		0.0817	126		0.0299	356
0.36	431		0.00325	76.7		0.062	104		0.0279	334
0.33	394		0.00376	84.5		0.0437	82.4		0.0278	332
0.371	446		0.00423	91.3		0.105	151		0.0241	292
0.358	429		0.00529	106		0.0981	144		0.0252	303
0.328	391		0.00457	96.2		0.104	150		0.00662	109
0.343	410		0.00427	91.9		0.106	152		0.0202	251
0.371	446		0.00196	55.3		0.0386	75.9		0.0256	309
0.356	426		0.00443	94.2		0.0953	141		0.0253	305
0.334	398		0.00442	94.1		0.0627	105		0.0289	345
0.363	436		0.00212	58.2		0.0664	109		0.0312	372
0.368	442		0.00281	69.7		0.0879	133		0.03	358
0.315	375		0.00327	77		0.0893	134		0.029	347
0.382	461		0.00281	69.7		0.0791	123		0.0242	293
0.387	468		0.00254	65.4		0.0981	144		0.0195	244
0.322	384		0.00366	83		0.0973	143		0.0287	342
0.393	476		0.00319	75.9		0.0989	145		0.0283	339
0.39	472		0.00434	92.9		0.0989	145		0.0221	271
0.345	413		0.00339	78.9		0.0997	145		0.0276	331
0.339	405		0.00385	85.9		0.102	148		0.0321	383
0.38	458		0.00383	85.5		0.0962	142		0.0264	317
0.323	385		0.00282	69.9		0.0895	135		0.0294	351
0.344	411		0.00302	73.2		0.0859	131		0.0276	330
0.394	477		0.00211	57.9		0.0899	135		0.0194	243
0.315	376		0.00386	86		0.0865	131		0.0215	264
0.375	451		0.00237	62.5		0.0837	128		0.025	301
0.351	419		0.00509	103		0.064	107		0.0258	311
0.316	376		0.00521	105		0.111	157		0.0261	314
0.352	422		0.00559	110		0.0856	130		0.0262	315
0.346	413		0.00535	107		0.0795	124		0.0202	251
0.383	462		0.00259	66.2		0.0866	132		0.0271	324
0.314	375		0.00329	77.4		0.0681	111		0.0286	342
0.322	384		0.0023	61.2		0.0788	123		0.0272	326
0.339	405		0.00235	62.2		0.0947	140		0.0304	363
0.333	397		0.00327	77.1		0.0787	123		0.00371	73.9
0.375	451		0.00363	82.6		0.0994	145		0.0245	296
0.315	376		0.00443	94.2		0.0716	115		0.0269	323
0.384	463		0.00203	56.5		0.104	150		0.0281	336
0.36	432		0.00481	99.6		0.102	148		0.0329	392
0.378	456		0.00485	100		0.102	148		0.0262	315
0.396	481		0.00303	73.3		0.0962	142		0.0255	307
0.353	422		0.00576	112		0.0705	114		0.023	280
0.374	449		0.0036	82		0.0959	142		0.0264	317
0.367	440		0.00198	55.7		0.0919	137		0.0109	155
0.317	378		0.00247	64.2		0.0772	121		0.0294	351
0.287	343		0.00226	60.5		0.0576	99.2		0.0224	274
0.348	416		0.00233	61.8		0.0796	124		0.0217	266
0.388	468		0.00381	85.2		0.0718	115		0.0297	355
0.282	337		0.00268	67.7		0.104	150		0.0213	262
0.367	440		0.0039	86.6		0.0836	128		0.0248	299
0.326	388		0.00175	51.5		0.0873	132		0.0285	341
0.37	444		0.00216	58.8		0.0543	95.3		0.0196	245
0.351	420		0.00361	82.3		0.103	149		0.0276	330
0.293	350		0.00485	100		0.0802	125		0.0274	329
0.351	420		0.00422	91.3		0.0756	120		0.028	335
0.373	448		0.00423	91.3		0.0806	125		0.0283	338
0.355	424		0.00436	93.2		0.0983	144		0.0221	270
0.347	415		0.00338	78.7		0.0873	132		0.0291	348
0.36	432		0.00451	95.3		0.111	157		0.0292	348
0.366	439		0.00324	76.6		0.0808	125		0.0263	316
0.323	385		0.00183	52.8		0.104	150		0.0271	325
0.382	461		0.00356	81.5		0.0648	108		0.0209	258
0.321	382		0.00187	53.6		0.099	145		0.0326	389
0.369	444		0.00542	108		0.106	153		0.0317	379
0.323	386		0.00343	79.6		0.0809	125		0.0318	379
0.364	437		0.00254	65.4		0.0821	127		0.025	302
0.321	382		0.00374	84.2		0.0834	128		0.0227	277
0.358	429		0.00306	73.9		0.103	149		0.0299	357
0.38	458		0.00243	63.6		0.112	159		0.0309	368
0.372	447		0.00375	84.4		0.113	159		0.0237	288
0.333	397		0.00369	83.5		0.0344	70.4		0.0205	254
0.232	282		0.00432	92.6		0.0981	144		0.0285	340
0.372	447		0.00369	83.4		0.0899	135		0.0216	265
0.368	442		0.00311	74.6		0.108	154		0.0237	287
0.369	443		0.00521	105		0.112	159		0.0194	243
0.383	462		0.00305	73.6		0.0906	136		0.0275	329
0.348	416		0.00215	58.6		0.0901	135		0.031	369
0.37	444		0.00262	66.7		0.0957	141		0.0204	253
0.3	357		0.00315	75.2		0.0586	100		0.0287	343
0.367	440		0.00445	94.4		0.0752	119		0.0308	367
0.367	441		0.00249	64.5		0.106	152		0.0283	338
0.269	323		0.00338	78.7		0.0917	137		0.0293	350
0.304	362		0.00225	60.4		0.0686	112		0.0122	168
0.331	395		0.00194	55		0.0839	129		0.0211	260
0.319	381		0.0033	77.5		0.11	156		0.021	260
0.36	431		0.00421	91		0.0975	143		0.023	280
0.379	456		0.00268	67.6		0.103	149		0.034	406
0.334	399		0.00486	100		0.097	143		0.0297	354
0.367	441		0.00251	64.8		0.108	154		0.0293	350
0.351	420		0.0049	101		0.0923	138		0.0317	379
0.374	450		0.00186	53.4		0.0969	142		0.0133	180
0.359	430		0.00358	81.7		0.0768	121		0.0278	333
0.356	426		0.003	72.9		0.108	154		0.0286	342
0.352	421		0.00225	60.4		0.102	148		0.0252	303
0.367	441		0.00212	58.2		0.0801	125		0.0255	307
0.377	454		0.00254	65.3		0.0784	123		0.0277	331
0.377	454		0.00397	87.5		0.097	143		0.0293	350
0.365	438		0.00305	73.6		0.0817	126		0.029	346
0.37	444		0.00247	64.3		0.108	154		0.0253	305
0.323	385		0.00317	75.5		0.105	151		0.0205	254
0.347	415		0.00178	52		0.0864	131		0.0219	268
0.367	441		0.00277	69.2		0.0821	127		0.00213	51.5
0.295	352		0.00339	78.9		0.077	121		0.0208	257
0.34	405		0.00464	97.2		0.056	97.2		0.0244	295
0.36	431		0.00325	76.8		0.0759	120		0.0274	328
0.341	408		0.00301	73.1		0.0655	108		0.031	370
0.344	411		0.00295	72.1		0.104	150		0.0262	315
0.356	427		0.00263	66.9		0.101	147		0.0289	345
0.311	371		0.00376	84.5		0.0631	106		0.0178	226
0.337	403		0.00301	73		0.1	146		0.0082	127
0.336	401		0.0042	90.9		0.0698	113		0.0147	194
0.328	392		0.00384	85.7		0.0847	129		0.031	369
0.363	436		0.00348	80.3		0.0957	141		0.0311	370
0.37	444		0.00472	98.3		0.0565	97.9		0.0266	319
0.391	473		0.00347	80.2		0.077	121		0.028	335
0.362	434		0.00217	59		0.092	137		0.0293	350
0.383	462		0.00439	93.7		0.0937	139		0.029	347
0.299	357		0.00196	55.2		0.0942	140		0.0232	283
0.362	435		0.00333	78		0.0659	109		0.0205	254
0.292	348		0.00371	83.8		0.0882	133		0.0254	306
0.358	429		0.00448	95		0.08	124		0.0228	278
0.336	401		0.00401	88.2		0.067	110		0.0302	361
0.364	437		0.00339	78.9		0.0957	141		0.0288	344
0.385	464		0.00413	89.9		0.0684	112		0.0242	293
0.386	466		0.00285	70.4		0.0717	115		0.0302	360
0.353	422		0.00428	92		0.108	155		0.0322	384
0.343	409		0.00412	89.8		0.0975	143		0.0291	347
0.358	429		0.0033	77.6		0.0623	105		0.0279	334
0.359	430		0.00198	55.7		0.0858	131		0.0305	363
0.381	460		0.00333	77.9		0.0415	79.6		0.0103	149
0.376	452		0.00364	82.7		0.102	148		0.0246	297
0.373	449		0.00494	101		0.0931	138		0.0285	341
0.354	424		0.00242	63.4		0.0979	144		0.0274	329
0.349	418		0.0031	74.4		0.0943	140		0.0274	328
0.362	434		0.00306	73.8		0.0819	126		0.0254	307
0.37	444		0.00447	94.7		0.0956	141		0.0269	323
0.378	455		0.00279	69.4		0.077	121		0.0303	362
0.327	390		0.0029	71.2		0.0874	132		0.0238	289
0.362	434		0.00351	80.7		0.0908	136		0.0187	236
0.379	457		0.00242	63.4		0.0777	122		0.0227	276
0.321	383		0.00467	97.7		0.0988	145		0.0202	251
0.356	426		0.00341	79.3		0.0979	144		0.0246	297
0.35	418		0.00346	79.9		0.0908	136		0.0141	188
0.312	372		0.00398	87.7		0.1	146		0.0324	386
0.315	376		0.00194	55		0.097	143		0.0243	294
0.316	377		0.00565	111		0.104	150		0.0273	327
0.368	442		0.00321	76.2		0.0243	56.1		0.0163	210
0.36	432		0.00414	90		0.0918	137		0.0263	316
0.371	446		0.00241	63.1		0.102	148		0.0325	388
0.332	396		0.0031	74.5		0.0971	143		0.0213	262
0.351	420		0.00319	75.8		0.102	147		0.0256	308
0.281	336		0.00423	91.4		0.0909	136		0.0217	266
0.321	382		0.00284	70.3		0.0923	138		0.0274	329
0.345	412		0.00312	74.8		0.111	157		0.0291	347
0.344	411		0.00562	111		0.0994	145		0.0305	364
0.355	424		0.00317	75.5		0.0961	142		0.0204	253
0.314	374		0.0061	117		0.0899	135		0.0266	320
4.48	559		0.00215	58.8		0.0949	140		0.032	382
4.44	553		0.00429	92.2		0.0857	131		0.0279	333
4.43	551		0.00435	93.1		0.0946	140		0.0254	306
4.42	549		0.00582	113		0.102	148		0.0244	296
4.39	545		0.00464	97.2		0.086	131		0.027	324
4.39	545		0.00498	102		0.105	151		0.02	248
4.38	543		0.00572	112		0.0554	96.6		0.0254	307
4.38	543		0.00252	65		0.0879	133		0.0252	304
4.37	541		0.00435	93		0.0732	117		0.0292	348
4.36	539		0.00367	83.2		0.118	165		0.0305	364
4.36	539		0.00416	90.3		0.0869	132		0.0254	306
4.35	538		0.00218	59.3		0.0995	145		0.0323	385
4.35	538		0.00292	71.5		0.0974	143		0.0299	356
4.35	537		0.00385	85.9		0.0995	145		0.0275	329
4.34	537		0.00337	78.7		0.0932	139		0.0316	377
4.34	536		0.00374	84.2		0.086	131		0.0266	320
4.33	535		0.00201	56.2		0.0892	134		0.0271	325
4.33	535		0.00289	71.1		0.101	146		0.0263	316
4.32	534		0.00311	74.6		0.0993	145		0.0267	320
4.32	534		0.00363	82.5		0.0762	120		0.0285	341
4.32	534		0.0025	64.7		0.0886	134		0.0273	327
4.32	533		0.00433	92.8		0.0772	121		0.0263	316
4.31	532		0.00375	84.4		0.0887	134		0.0294	351
4.31	532		0.00259	66.2		1.04	150		0.0224	273
4.31	532		0.00268	67.6		1.16	163		0.0275	329
4.31	532		0.00467	97.6		1.08	155		0.0188	236
4.31	532		0.00548	109		1.16	163		0.0309	369
4.3	531		0.00225	60.4		1.27	174		0.0288	344
4.3	531		0.00586	114		1.28	175		0.0219	269
4.3	531		0.00342	79.3		1.11	158		0.0299	357
4.3	530		0.00372	83.9		1.25	172		0.0295	352
4.3	530		0.00362	82.3		1.22	169		0.0306	364
4.29	529		0.00382	85.4		1.04	150		0.0215	265
4.29	529		0.00525	106		1.04	150		0.0307	366
4.29	529		0.00309	74.3		1.11	158		0.0315	376
4.29	529		0.00476	98.8		1.16	162		0.0335	399
4.29	528		0.00344	79.7		1.37	185		0.0295	352
4.29	528		0.00397	87.7		1.33	181		0.0308	367
4.29	528		0.00223	60		1.21	168		0.0306	365
4.28	528		0.00433	92.9		1.16	163		0.0117	163
4.28	527		0.00443	94.2		1.13	160		0.03	358
4.27	526		0.000643	26.9		0.977	144		0.0198	246
4.27	526		0.0022	59.6		0.977	144		0.0306	364
4.27	526		0.00557	110		0.986	145		0.0131	178
4.27	525		0.00297	72.3		0.994	146		0.0314	375
4.27	525		0.00444	94.4		1	146		0.0298	356
4.27	525		0.00394	87.2		1.01	147		0.0247	298
4.27	525		0.00484	100		1.02	148		0.0138	185
4.27	525		0.00341	79.2		1.02	148		0.00908	136
4.27	525		0.00503	103		1.03	149		0.026	313
4.27	525		0.00279	69.5		1.03	149		0.0238	288
4.27	525		0.00511	104		1.03	149		0.0275	329
4.26	524		0.00554	110		0.969	143		0.0315	376
4.26	523		0.005	102		0.969	143		0.0151	198
4.26	523		0.00442	94.1		0.969	143		0.0306	365
4.25	523		0.00277	69.2		1.04	150		0.0326	389
4.25	523		0.00245	63.9		1.05	151		0.0333	398
4.24	522		0.00256	65.7		1.05	151		0.0263	316
4.24	522		0.00434	92.9		1.06	152		0.0236	287
4.24	521		0.00505	103		1.06	152		0.0292	349
4.24	521		0.00338	78.7		1.06	152		0.0218	267
4.23	520		0.00238	62.6		1.06	152		0.0302	360
4.23	520		0.00382	85.4		1.06	153		0.0291	347
4.23	519		0.00465	97.3		1.06	153		0.0226	276
4.23	519		0.00295	72		1.06	153		0.028	335
4.23	519		0.003	72.9		1.06	153		0.0261	313
4.23	519		0.00528	106		1.06	153		0.0292	348
4.22	519		0.00395	87.3		1.25	172		0.0279	333
4.22	519		0.00221	59.7		1.07	154		0.0254	306
4.22	519		0.0052	105		1.07	154		0.0297	355
4.22	519		0.00265	67.2		1.07	154		0.0286	342
4.22	518		0.00336	78.5		1.08	155		0.0156	204
4.22	518		0.00211	58		1.08	155		0.0274	328
4.21	517		0.00399	87.9		1.08	155		0.0218	268
4.21	517		0.00364	82.7		1.08	155		0.0278	332
4.21	516		0.0037	83.7		0.937	139		0.0282	337
4.21	516		0.00255	65.6		1.08	155		0.0276	330
4.21	516		0.00302	73.2		1.09	156		0.0274	328
4.2	516		0.00346	80		1.09	156		0.0231	281
4.2	516		0.00458	96.3		1.11	157		0.028	335
4.2	516		0.00327	77.1		1.11	157		0.0236	287
4.2	515		0.00382	85.3		1.11	158		0.028	335
4.2	515		0.00302	73.2		0.929	139		0.0214	264
4.2	515		0.00232	61.7		1.11	158		0.0278	333
4.2	515		0.00282	69.9		1.11	158		0.0302	360
4.2	515		0.00402	88.3		0.921	138		0.0278	333
4.2	515		0.00437	93.4		1.11	158		0.0217	267
4.2	515		0.00459	96.4		1.12	159		0.0215	264
4.19	514		0.00212	58.1		1.12	159		0.0307	366
4.19	514		0.00268	67.7		1.12	159		0.0269	323
4.19	514		0.00426	91.8		1.13	160		0.0207	256
4.19	514		0.0037	83.6		1.13	160		0.0223	273
4.19	514		0.00339	78.8		0.914	137		0.0257	309
4.19	513		0.00252	65		1.13	160		0.024	291
4.19	513		0.00264	67		1.13	160		0.0245	297
4.19	513		0.00317	75.5		1.13	160		0.0243	294
4.19	513		0.00433	92.8		1.13	160		0.0275	329
4.19	513		0.00354	81.1		1.14	161		0.0267	320
4.18	512		0.00239	62.8		1.16	162		0.0303	361
4.18	512		0.00339	78.9		0.906	136		0.0276	330
4.18	512		0.00265	67.2		0.906	136		0.0256	309
4.18	512		0.00455	95.9		0.906	136		0.0277	332
4.18	512		0.00355	81.3		0.906	136		0.0253	305
4.18	512		0.0053	106		1.16	163		0.0324	387
4.18	512		0.00417	90.4		1.17	163		0.0286	342
4.17	511		0.00225	60.4		1.17	163		0.0245	296
4.17	511		0.00271	68.1		1.17	163		0.0287	342
4.17	511		0.00312	74.7		1.17	163		0.033	394
4.17	511		0.00301	73.1		1.18	164		0.0317	378
4.17	511		0.0034	79.1		1.18	164		0.0321	383
4.17	510		0.00339	78.9		1.18	164		0.0286	342
4.17	510		0.00256	65.7		1.18	164		0.0274	329
4.17	510		0.00296	72.2		1.18	165		0.0271	325
4.17	510		0.00411	89.7		1.18	165		0.0279	334
4.17	510		0.00325	76.7		1.18	165		0.0273	327
4.17	510		0.00386	86		1.19	165		0.0287	343
4.17	510		0.00272	68.4		1.19	165		0.0264	317
4.16	509		0.00189	54		1.19	166		0.0286	342
4.16	509		0.00277	69.2		1.19	166		0.0284	339
4.16	509		0.00412	89.7		1.2	167		0.0275	329
4.16	509		0.00294	71.9		1.2	167		0.0244	296
4.16	509		0.00332	77.8		1.2	167		0.0267	321
4.16	509		0.00378	84.7		1.2	167		0.0325	388
4.16	509		0.00517	105		1.21	168		0.031	369
4.16	509		0.00217	59.1		1.21	168		0.0194	243
4.15	508		0.00323	76.4		0.862	131		0.0214	263
4.15	508		0.00286	70.7		1.21	168		0.0244	296
4.15	507		0.00436	93.2		1.21	168		0.0246	297
4.15	507		0.00342	79.3		1.21	168		0.0318	379
4.15	507		0.00503	103		1.22	169		0.0211	260
4.15	507		0.00352	80.8		1.22	169		0.0291	348
4.15	507		0.00303	73.3		0.855	131		0.0108	154
4.15	507		0.00255	65.6		1.22	169		0.024	291
4.14	506		0.00505	103		1.22	169		0.0214	263
4.14	506		0.00316	75.4		1.22	169		0.0307	367
4.14	506		0.00232	61.7		1.23	170		0.027	323
4.14	506		0.00347	80.2		1.23	170		0.0313	373
4.13	505		0.0043	92.4		1.24	170		0.0327	390
4.13	505		0.00421	91.1		1.24	170		0.0308	368
4.13	505		0.00521	105		1.24	170		0.0264	317
4.13	505		0.00432	92.6		1.24	170		0.0249	300
4.13	505		0.00377	84.6		1.24	171		0.0256	309
4.13	505		0.00522	105		1.24	171		0.0136	183
4.13	505		0.00288	70.9		1.24	171		0.0231	281
4.13	505		0.00355	81.3		1.24	171		0.0204	253
4.13	505		0.0049	101		1.25	172		0.0269	323
4.13	505		0.00397	87.6		1.25	172		0.0282	337
4.13	505		0.00416	90.3		1.25	172		0.0221	271
4.12	504		0.0035	80.6		1.25	172		0.0313	373
4.12	503		0.00477	99		0.835	128		0.011	157
4.12	503		0.00428	92.1		1.48	195		0.0282	337
4.12	503		0.00202	56.4		1.45	193		0.0251	302
4.12	503		0.00481	99.6		1.42	189		0.0311	371
4.12	503		0.00499	102		1.41	189		0.0293	350
4.12	503		0.00537	107		1.4	187		0.0245	296
4.11	502		0.00394	87.2		1.4	187		0.0254	306
4.11	502		0.00194	54.9		1.39	186		0.0186	234
4.11	502		0.00238	62.6		1.39	186		0.0277	332
4.11	502		0.00396	87.4		1.39	186		0.0278	333
4.11	502		0.00234	61.9		0.801	125		0.0327	390
4.11	502		0.00472	98.3		1.37	185		0.0312	372
4.11	502		0.00603	116		1.37	185		0.0235	285
4.11	502		0.00437	93.4		1.36	183		0.0241	292
4.11	502		0.00358	81.8		1.35	183		0.02	248
4.1	501		0.00254	65.3		1.35	182		0.0299	356
4.1	501		0.00255	65.6		1.35	182		0.0297	354
4.1	501		0.00345	79.8		1.35	182		0.00723	116
4.1	501		0.00341	79.2		0.782	123		0.028	335
4.1	501		0.00343	79.5		1.33	181		0.0277	331
4.1	501		0.00302	73.2		1.33	181		0.0295	352
4.1	500		0.00282	70		1.33	181		0.0281	337
4.1	500		0.00294	71.9		1.33	181		0.0292	349
4.09	499		0.0026	66.4		1.33	180		0.0239	289
4.09	499		0.00206	57.1		1.32	179		0.0254	307
4.09	499		0.00422	91.2		1.32	179		0.0316	377
4.09	499		0.00523	105		1.32	179		0.024	291
4.09	499		0.00504	103		1.31	178		0.0207	256
4.09	499		0.00474	98.5		1.31	178		0.0251	302
4.09	499		0.00362	82.5		1.31	178		0.0321	383
4.09	499		0.00226	60.7		1.31	178		0.025	301
4.08	498		0.00204	56.8		1.3	178		0.029	346
4.08	498		0.00505	103		1.3	178		0.0321	383
4.08	498		0.00354	81.1		1.3	178		0.0266	319
4.08	498		0.00348	80.2		1.25	172		0.0182	230
4.08	498		0.00371	83.7		1.3	177		0.0167	214
4.08	498		0.00343	79.5		1.3	177		0.0322	384
4.08	497		0.00249	64.5		1.3	177		0.0135	182
4.08	497		0.0034	79.1		1.3	177		0.0288	344
4.08	497		0.00461	96.8		1.29	176		0.0231	281
4.08	497		0.00314	75.1		1.29	176		0.0247	298
4.08	497		0.00291	71.4		1.29	176		0.0296	353
4.08	497		0.00375	84.4		1.29	176		0.0253	305
4.08	497		0.00461	96.8		1.28	175		0.0301	359
4.07	496		0.00415	90.2		1.28	175		0.0291	347
4.07	496		0.00451	95.3		1.28	175		0.0272	326
4.07	496		0.00274	68.7		1.28	175		0.0238	289
4.07	496		0.0043	92.4		0.607	103		0.0199	248
4.07	496		0.00332	77.9		1.28	175		0.0193	241
4.07	496		0.00315	75.3		1.28	175		0.0259	312
4.07	496		0.00213	58.4		1.28	175		0.0178	226
4.07	496		0.00422	91.2		1.28	175		0.0275	329
4.07	496		0.00408	89.2		0.585	100		0.0327	390
4.07	496		0.00356	81.5		1.27	174		0.0265	318
4.07	496		0.0033	77.5		1.26	173		0.0237	288
4.06	495		0.00426	91.7		1.26	173		0.0214	263
4.06	495		0.00502	102		1.26	173		0.0288	345
4.06	495		0.00409	89.4		1.26	173		0.0181	229
4.06	495		0.0024	62.9		1.26	173		0.0263	316
4.06	495		0.00418	90.6		1.26	173		0.0327	390
4.06	495		0.00357	81.7		1.26	173		0.02	248
4.06	495		0.00352	80.9		1.26	173		0.0265	318
4.06	495		0.00421	91.1		1.26	173		0.0263	316
4.06	494		0.00347	80.1		1.25	172		0.0239	290
4.06	494		0.00355	81.3		1.25	172		0.0273	327
4.06	494		0.00322	76.4		1.3	178		0.0253	304
4.06	494		0.0053	106		4.94	170		0.0314	374
4.06	494		0.00279	69.5		4.72	165		0.0213	262
4.06	494		0.00365	82.8		5.37	181		0.0236	286
4.06	494		0.00345	79.9		5.75	191		0.00384	75.7
4.05	493		0.00286	70.6		5.6	187		0.0296	353
4.05	493		0.00446	94.7		5.29	180		0.0278	333
4.05	493		0.00289	71.1		5.08	174		0.027	323
4.05	493		0.00345	79.9		5.73	191		0.0262	315
4.05	493		0.00206	57.1		5.17	176		0.0274	328
4.05	493		0.00441	93.9		5.75	191		0.0318	380
4.05	493		0.00395	87.3		5.75	191		0.0315	375
4.05	493		0.00346	79.9		6	198		0.0284	339
4.05	493		0.00348	80.3		3.76	140		0.029	346
4.05	493		0.00349	80.5		5.65	189		0.0298	355
4.05	493		0.00445	94.5		4.92	170		0.0304	362
4.05	493		0.00362	82.3		5.65	189		0.0254	307
4.05	493		0.0028	69.6		4.92	170		0.0188	236
4.05	493		0.00412	89.7		6.36	207		0.0241	292
4.05	493		0.00406	88.9		5.67	189		0.0263	316
4.05	493		0.00322	76.3		5.2	177		0.0272	326
4.05	493		0.00222	59.9		5.17	176		0.0335	399
4.04	492		0.00528	106		5.1	175		0.0265	318
4.04	492		0.00563	111		5.15	176		0.0269	322
4.04	492		0.0023	61.2		5.86	194		0.0227	276
4.04	492		0.00234	62		6.21	203		0.0278	333
4.04	492		0.00254	65.4		5.86	194		0.028	335
4.04	491		0.00561	110		5.34	181		0.0312	372
4.04	491		0.00225	60.5		5.15	176		0.0285	341
4.03	490		0.00482	99.8		5.95	196		0.00743	118
4.03	490		0.00288	70.9		6.03	198		0.0168	216
4.03	490		0.00404	88.6		5.15	176		0.0262	315
4.03	490		0.00377	84.7		5.06	173		0.0191	239
4.03	490		0.00478	99.2		5.34	181		0.0292	349
4.03	490		0.00461	96.8		5.08	174		0.028	335
4.03	490		0.00255	65.5		4.62	162		0.0272	325
4.03	490		0.00138	44.1		5.98	197		0.0277	331
4.03	490		0.00213	58.3		5.81	193		0.0221	271
4.02	489		0.00349	80.4		5.67	189		0.0317	378
4.02	489		0.00423	91.3		5.95	196		0.0279	334
4.02	489		0.00321	76.2		5.47	184		0.0318	380
4.02	489		0.00422	91.2		5.29	180		0.0256	308
4.02	489		0.00401	88.2		4.83	168		0.0292	348
4.02	489		0.00302	73.2		5.03	173		0.0153	200
4.02	488		0.00482	99.7		5.7	190		0.0106	152
4.01	488		0.00465	97.3		5.39	182		0.0293	350
4.01	488		0.00233	61.8		6	198		0.028	335
4.01	488		0.00208	57.4		3.57	135		0.028	335
4.01	488		0.00482	99.7		3.63	136		0.028	335
4.01	488		0.00383	85.5		4.9	169		0.0128	175
4.01	488		0.00293	71.7		5.67	189		0.0254	306
4.01	488		0.00234	62		4.92	170		0.0263	316
4.01	487		0.00369	83.4		5.49	185		0.0272	326
4.01	487		0.00247	64.2		5.92	196		0.0248	299
4	486		0.00196	55.2		5.62	188		0.0298	355
4	486		0.0038	85.1		5.89	195		0.0245	296
4	486		0.0036	82		5.27	179		0.0257	309
4	486		0.00578	113		5.54	186		0.0266	320
4	486		0.00424	91.5		4.54	160		0.0247	299
4	486		0.00313	74.9		4.9	169		0.0155	203
4	485		0.0045	95.2		6.15	201		0.0283	338
4	485		0.00171	50.6		5.13	175		0.024	291
4	485		0.00304	73.4		5.95	196		0.0264	317
4	485		0.0031	74.3		4.5	159		0.0268	321
3.99	485		0.00323	76.4		5.06	173		0.0281	337
3.99	485		0.00282	70		5.67	189		0.0189	238
3.99	484		0.00205	56.9		5.44	183		0.0165	213
3.99	484		0.00395	87.2		5.47	184		0.0219	268
3.99	484		0.00288	70.9		5.84	193		0.0269	322
3.99	484		0.00274	68.7		5.86	194		0.0326	389
3.99	484		0.00249	64.5		5.62	188		0.0223	273
3.98	483		0.00418	90.6		5.54	186		0.0318	380
3.98	483		0.00302	73.2		5.84	193		0.0292	349
3.98	483		0.00291	71.4		5.98	197		0.0237	288
3.98	483		0.00287	70.7		5.17	176		0.0305	364
3.98	483		0.00391	86.6		6.18	202		0.0218	267
3.98	483		0.00389	86.4		5.65	189		0.0243	295
3.98	483		0.00337	78.6		5.06	173		0.0265	319
3.98	483		0.00323	76.5		5.78	192		0.0303	361
3.98	483		0.00276	69		6.03	198		0.0254	307
3.97	482		0.00316	75.3		4.6	162		0.0304	362
3.97	481		0.00258	66.1		5.27	179		0.0253	305
3.97	481		0.0038	85.2		4.64	163		0.0296	353
3.97	481		0.00463	97		5.95	196		0.0186	234
3.96	480		0.00246	64.1		5.57	187		0.0273	327
3.96	480		0.00541	108		5.44	183		0.0271	325
3.96	480		0.00424	91.6		6.18	202		0.0309	369
3.96	480		0.00463	97.1		6.09	200		0.0302	361
3.96	480		0.00402	88.3		5.47	184		0.0323	385
3.96	480		0.00537	107		3.66	137		0.0306	365
3.96	480		0.00291	71.4		5.52	185		0.0265	319
3.96	480		0.00428	92.1		4.83	168		0.0319	380
3.96	480		0.00365	82.9		5.42	183		0.0251	303
3.95	479		0.00357	81.7		4.77	166		0.0152	200
3.95	479		0.00322	76.2		5.73	191		0.0278	333
3.95	479		0.00446	94.7		5.67	189		0.0233	283
3.95	479		0.00325	76.8		5.34	181		0.0287	343
3.95	478		0.00248	64.4		6.21	203		0.016	207
3.95	478		0.0047	98		4.62	162		0.0229	279
3.95	478		0.00466	97.5		5.08	174		0.0283	338
3.94	478		0.00444	94.4		5.84	193		0.0312	372
3.94	478		0.00448	95		5.73	191		0.0211	260
3.93	476		0.00224	60.2		5.89	195		0.0267	320
3.93	476		0.00412	89.8		5.57	187		0.0214	263
3.93	476		0.00418	90.7		5.01	172		0.027	323
3.93	476		0.00345	79.8		4.74	165		0.0283	339
3.92	475		0.00262	66.7		2.92	117		0.0244	295
3.92	475		0.0022	59.6		5.29	180		0.0241	292
3.92	474		0.00345	79.8		6.09	200		0.0311	371
3.92	474		0.00217	59		5.22	178		0.0272	326
3.92	474		0.00478	99.1		5.84	193		0.0312	372
3.91	473		0.00421	91		5.81	193		0.021	259
3.91	473		0.00393	87		4.74	165		0.0248	300
3.91	473		0.00321	76.1		5.37	181		0.0277	332
3.91	473		0.00417	90.5		5.65	189		0.0217	267
3.9	472		0.00433	92.8		6.09	200		0.0307	366
3.9	472		0.00326	77		5.86	194		0.0298	355
3.9	472		0.00318	75.7		5.42	183		0.0227	277
3.9	472		0.0041	89.5		5.13	175		0.0182	230
3.9	471		0.00359	81.9		5.98	197		0.0194	242
3.9	471		0.00454	95.7		4.35	155		0.0258	310
3.9	471		0.00226	60.5		4.92	170		0.0232	283
3.89	471		0.00483	99.9		5.39	182		0.0213	262
3.89	471		0.00383	85.6		6.06	199		0.0261	314
3.89	470		0.00369	83.4		5.47	184		0.0306	365
3.88	469		0.00364	82.7		5.39	182		0.0264	317
3.88	469		0.00243	63.6		5.92	196		0.03	358
3.88	469		0.0428	92.1		5.86	194		0.342	409
3.88	469		0.0754	135		5.22	178		0.329	393
3.88	469		0.0613	117		4.92	170		0.256	308
3.87	468		0.0336	78.5		5.17	176		0.366	439
3.87	468		0.0784	139		5.75	191		0.322	384
3.87	468		0.0687	127		5.1	175		0.355	426
3.87	468		0.0585	114		5.32	180		0.341	408
3.87	467		0.0548	109		5.13	175		0.37	446
3.87	467		0.042	90.9		5.7	190		0.37	445
3.87	467		0.0451	95.3		5.06	173		0.279	334
3.86	467		0.0502	102		6.12	201		0.337	403
3.86	467		0.0814	143		6.21	203		0.305	364
3.86	467		0.0612	117		5.34	181		0.321	383
3.86	467		0.0396	87.4		5.44	183		0.296	353
3.86	467		0.0718	131		6.24	204		0.366	439
3.86	466		0.0641	121		4.85	168		0.339	405
3.85	465		0.0789	140		6.09	200		0.309	368
3.85	465		0.0497	102		6.03	198		0.365	439
3.85	465		0.0863	149		5.32	180		0.365	439
3.84	464		0.0658	123		5.67	189		0.35	419
3.84	463		0.0665	124		5.29	180		0.3	358
3.83	463		0.0774	138		5.92	196		0.332	396
3.83	463		0.0804	142		4.6	162		0.365	438
3.83	463		0.0771	138		5.32	180		0.289	345
3.83	462		0.0729	132		5.92	196		0.339	405
3.82	461		0.0602	116		5.06	173		0.36	432
3.82	461		0.0689	127		5.84	193		0.358	429
3.82	461		0.0444	94.3		4.28	153		0.378	455
3.82	461		0.0432	92.6		5.47	184		0.33	394
3.82	461		0.0857	148		5.73	191		0.312	372
3.82	461		0.053	106		5.73	191		0.349	417
3.82	461		0.0504	103		4.7	164		0.292	348
3.81	460		0.0694	128		4.88	169		0.322	385
3.81	459		0.0793	140		4.31	154		0.339	405
3.81	459		0.0818	143		5.13	175		0.384	464
3.81	459		0.0896	153		5.95	196		0.362	435
3.81	459		0.0732	133		4.99	172		0.281	336
3.81	459		0.0646	122		4.64	163		0.302	360
3.8	458		0.0893	153		5.17	176		0.363	436
3.8	458		0.0762	136		5.32	180		0.289	345
3.8	458		0.0621	118		4.92	170		0.355	425
3.8	458		0.0427	92		5.54	186		0.359	431
3.8	458		0.0534	107		5.39	182		0.261	313
3.79	457		0.0738	133		5.75	191		0.336	402
3.79	457		0.0396	87.4		5.7	190		0.371	446
3.79	457		0.0292	71.5		5.67	189		0.33	394
3.78	456		0.0656	123		5.65	189		0.327	390
3.78	455		0.0745	134		4.62	162		0.362	434
3.78	455		0.0534	107		4.96	171		0.352	422
3.78	455		0.0845	147		5.81	193		0.383	463
3.78	455		0.0782	139		4.81	167		0.327	390
3.77	454		0.0815	143		5.32	180		0.359	430
3.76	453		0.0795	141		5.57	187		0.389	471
3.76	453		0.0659	123		5.54	186		0.32	382
3.76	453		0.0632	120		3.76	140		0.296	353
3.76	453		0.0718	131		6.3	205		0.284	340
3.76	452		0.0536	107		5.1	175		0.368	442
3.76	452		0.0844	147		4.88	169		0.384	464
3.76	452		0.0653	123		6.54	212		0.353	422
3.75	451		0.0523	105		5.67	189		0.377	454
3.75	451		0.0897	153		5.24	178		0.315	375
3.75	451		0.0442	94.1		3.89	143		0.325	388
3.74	450		0.0785	139		5.2	177		0.364	438
3.74	450		0.0809	142		5.75	191		0.325	388
3.74	450		0.0561	111		4.31	154		0.353	423
3.74	450		0.0824	144		5.78	192		0.29	346
3.73	449		0.0857	148		3.99	146		0.317	378
3.72	448		0.0451	95.3		6.15	201		0.338	403
3.72	448		0.0497	102		5.75	191		0.213	262
3.72	447		0.0756	136		5.73	191		0.335	399
3.72	447		0.0583	113		25.6	208		0.381	460
3.71	446		0.0776	138		19.4	168		0.297	355
3.7	445		0.0548	109		26.9	216		0.291	347
3.69	444		0.0795	141		26.3	212		0.341	408
3.69	444		0.0321	76.2		28	223		0.358	430
3.69	444		0.0501	102		20.7	177		0.245	296
3.68	443		0.0307	74		26.1	211		0.298	356
3.68	441		0.0646	122		23.4	194		0.314	375
3.66	439		0.045	95.2		25.3	206		0.342	409
3.65	438		0.0426	91.8		26.8	215		0.345	412
3.65	438		0.0617	118		25.9	210		0.368	442
3.63	436		0.0728	132		23.4	194		0.191	239
3.63	436		0.0784	139		9.35	100		0.199	247
3.62	435		0.0389	86.5		24.4	200		0.378	455
3.61	433		0.0648	122		24.1	198		0.341	407
3.61	433		0.0519	105		25.4	206		0.358	429
3.61	432		0.0668	124		24.1	198		0.338	404
3.6	431		0.0446	94.6		20.9	178		0.334	399
3.58	429		0.0831	145		20.3	174		0.298	356
3.57	428		0.0634	120		20	172		0.304	363
3.56	426		0.0817	143		22.6	189		0.333	397
3.53	423		0.0531	106		21.1	179		0.327	391
3.53	423		0.0355	81.3		19.1	166		0.333	398
3.53	422		0.0779	139		23.4	194		0.32	382
3.53	422		0.0708	130		22.8	190		0.363	436
3.51	420		0.0735	133		26.3	212		0.311	371
3.51	420		0.0756	136		23.8	197		0.323	386
3.51	420		0.0894	153		17.9	158		0.351	420
3.51	420		0.066	124		23.7	196		0.324	386
3.5	418		0.0822	144		25.1	205		0.327	390
3.49	417		0.0485	100		25.9	210		0.362	434
3.49	417		0.0473	98.4		26.1	211		0.34	406
3.48	416		0.0712	130		24.7	202		0.37	444
3.48	416		0.0479	99.3		23.8	197		0.256	308
3.47	415		0.0719	131		25.8	209		0.325	388
3.46	414		0.041	89.4		26.3	212		0.354	424
3.46	414		0.0958	161		18.8	164		0.329	393
3.46	414		0.0517	105		22.2	186		0.37	444
3.43	410		0.0885	152		24.2	199		0.265	319
3.43	410		0.054	108		26	210		0.348	416
3.43	409		0.0618	118		26.8	215		0.341	408
3.43	409		0.0697	128		22.5	188		0.317	378
3.4	406		0.0542	108		23.8	197		0.372	447
3.39	405		0.0822	144		28.5	227		0.337	402
3.37	402		0.0561	110		24.4	200		0.338	404
3.34	399		0.0528	106		24	197		0.305	364
3.34	398		0.062	118		27.8	222		0.224	274
3.33	398		0.0756	136		23.5	194		0.345	413
3.33	397		0.0277	69.1		20.1	172		0.335	400
3.32	396		0.0551	109		23.1	192		0.277	331
3.26	388		0.0822	144		24.9	203		0.166	213
3.16	377		0.0806	142		19.8	171		0.312	372
3.15	376		0.0563	111		28	223		0.333	397
3.12	372		0.0273	68.5		23.8	197		0.333	397
3.02	361		0.0786	139		21.5	182		0.357	427
2.97	355		0.0642	121		23.1	192		0.344	411
18.1	566		0.0408	89.2		24.1	198		0.313	374
17.3	534		0.0774	138		21.2	180		0.29	346
16.8	513		0.0559	110		23.6	195		0.378	456
16.6	509		0.0352	80.9		23.5	194		0.363	435
17.7	551		0.063	120		26.8	215		0.368	442
18	560		0.0815	143		17.2	154		0.334	398
16.9	517		0.0607	117		23.5	194		0.358	430
17.1	527		0.0728	132		25.3	206		0.344	411
17.9	557		0.0654	123		25.1	205		0.318	380
17.2	531		0.0715	131		24.7	202		0.366	440
17.3	534		0.0556	110		23.1	192		0.328	391
17.2	532		0.0837	146		20.8	177		0.298	356
17.5	541		0.09	154		24.2	199		0.378	456
15.2	458		0.0565	111		22.5	188		0.319	380
17.1	526		0.0741	134		23.2	192		0.371	447
17.3	533		0.0566	111		18.9	165		0.287	343
17.3	534		0.0648	122		23.6	195		0.359	431
16.3	498		0.0729	132		24.3	200		0.317	379
15.8	478		0.0537	107		25.1	205		0.346	414
16.5	505		0.0509	103		21.5	182		0.29	347
16.4	499		0.0809	142		24.3	200		0.324	387
17.3	536		0.0613	117		24.5	201		0.354	424
17	523		0.0656	123		23.2	192		0.345	413
17.3	534		0.082	144		25.5	207		0.338	404
16.2	493		0.0647	122		22.3	187		0.381	460
17.9	557		0.0748	135		25.6	208		0.328	391
17.3	534		0.0725	132		25.1	205		0.325	388
17.8	555		0.0695	128		23.5	194		0.324	387
17	523		0.0542	108		23	191		0.335	401
18	560		0.0742	134		25.6	208		0.339	405
17.2	530		0.0408	89.2		15.6	144		0.291	347
16.9	520		0.0569	111		20.6	176		0.335	400
17	521		0.0795	141		23.4	194		0.37	445
17.6	545		0.0695	128		24.2	199		0.34	406
17.4	539		0.0389	86.4		25.5	207		0.327	391
16.5	504		0.0493	101		25.5	207		0.336	402
16.8	516		0.0634	120		20.6	176		0.292	349
17	524		0.0312	74.8		24.4	200		0.326	389
18.1	565		0.082	144		24.2	199		0.276	331
17.5	540		0.0678	126		23.4	194		0.373	449
16.5	503		0.0779	139		28.3	225		0.324	387
17.4	537		0.0351	80.8		24.8	203		0.315	376
14.8	445		0.0746	134		21.9	184		0.374	450
16.7	512		0.068	126		26.3	212		0.364	437
18	563		0.0671	125		24.1	198		0.354	424
17.7	549		0.0846	147		23.7	196		0.306	365
16.1	490		0.0756	136		24.3	200		0.342	409
17.7	551		0.0592	115		27.3	219		0.35	419
16.5	503		0.0761	136		24.4	200		0.389	471
17.5	543		0.0801	141		25.6	208		0.349	418
17.8	554		0.0812	143		19.2	167		0.378	455
15.4	464		0.0602	116		23.1	192		0.335	399
17.4	539		0.0522	105		28.4	226		0.359	430
16.4	500		0.0654	123		22.7	190		0.336	402
17.3	533		0.0697	128		26.4	213		0.254	306
17.7	549		0.0808	142		22	185		0.316	377
16.1	491		0.0585	114		26.1	211		0.382	462
16.6	506		0.0511	104		25.1	205		0.362	434
16.9	518		0.0558	110		25.5	207		0.309	368
16.9	518		0.0547	109		26.8	215		0.307	366
16	486		0.0388	86.3		23.2	192		0.349	418
18	563		0.0538	107		23.6	195		0.335	399
16.7	511		0.0654	123		26.1	211		0.0616	104
16.6	508		0.0652	122		24.3	200		0.18	228
17.7	551		0.0888	152		27.3	219		0.341	408
17.6	545		0.0802	141		26.3	212		0.369	443
16.9	520		0.0701	129		24.2	199		0.368	442
16.4	499		0.0602	116		26.1	211		0.356	426
17.7	551		0.0543	108		25.9	210		0.361	433
16.7	511		0.0705	129		25.1	205		0.344	411
16.3	498		0.0467	97.7		24.7	202		0.347	415
16.8	515		0.0504	103		23	191		0.372	448
15.2	456		0.0651	122		24.5	201		0.31	370
17	524		0.0735	133		25.1	205		0.307	367
17.9	558		0.0421	91.1		25.4	206		0.357	427
15.8	480		0.0572	112		24.1	198		0.305	363
17	522		0.0774	138		23.6	195		0.338	404
18.2	569		0.0688	127		24.1	198		0.308	368
16.6	508		0.0466	97.4		23.7	196		0.344	411
14.2	425		0.0595	115		23.1	192		0.381	460
16.6	508		0.0488	100		21.2	180		0.353	423
16.8	516		0.0727	132		20.2	174		0.336	402
17.3	533		0.05	102		25	204		0.373	449
16.6	507		0.0681	126		25.6	208		0.329	393
16.7	510		0.0852	148		24.1	198		0.293	349
16.6	507		0.0789	140		23.8	197		0.37	446
16.8	516		0.0667	124		25.6	208		0.313	373
17.8	555		0.0519	105		21.2	180		0.198	247
17.1	527		0.0609	117		24.4	200		0.306	365
16	485		0.0773	138		21	178		0.386	466
15.8	480		0.0632	120		23.7	196		0.371	447
18	561		0.0487	100		24.3	200		0.332	397
16.9	519		0.0761	136		25.1	205		0.298	356
17.1	526		0.0775	138		24.1	198		0.36	432
17	524		0.0722	131		20.4	175		0.358	430
17.7	548		0.0737	133		25.1	205		0.335	399
17.4	539		0.0679	126		26	210		0.306	365
16.8	514		0.0564	111		27.6	220		0.347	415
16.8	516		0.0342	79.4		23.6	195		0.353	423
17.5	540		0.0375	84.4		26.4	213		0.345	413
18.2	571		0.0558	110		24.7	202		0.353	422
14.8	444		0.0676	126		24.8	203		0.388	469
15.6	472		0.055	109		23.4	194		0.344	411
17.7	550		0.0771	138		26.1	211		0.311	371
17.3	535		0.0782	139		25.1	205		0.359	430
17.1	525		0.0298	72.6		19.2	167		0.341	408
17.4	539		0.0598	115		24.2	199		0.266	319
16	485		0.0763	137		16.6	150		0.359	431
15.2	458		0.0503	103		27.3	219		0.326	389
17.1	527		0.0673	125		22	185		0.362	435
14.2	424		0.0409	89.3		20.4	175		0.324	387
17.6	545		0.0612	117		23.3	193		0.33	394
13.8	413		0.0691	127		24.8	203		0.401	487
17.2	529		0.0651	122		21.8	184		0.33	394
16.2	493		0.0769	137		24.5	201		0.367	441
17.8	554		0.0741	134		26.1	211		0.315	376
17	523		0.063	120		23	191		0.175	223
16	485		0.0583	113		27.3	219		0.383	463
18.2	569		0.0331	77.7		19.7	170		0.353	423
17.2	531		0.0935	158		26.6	215		0.322	384
17.1	527		0.0673	125		26.4	213		0.347	415
16.9	520		0.0472	98.4		28.3	225		0.37	445
14.9	447		0.057	112		23.4	194		0.368	442
16.9	518		0.084	146		25.1	205		0.337	403
17.6	545		0.0355	81.3		20.9	178		0.363	435
17.4	539		0.0328	77.2		28.3	225		0.357	428
18.2	569		0.0754	135		24.3	200		0.29	346
13.8	413		0.0578	113		26.4	213		0.355	426
17.4	538		0.0573	112		24.4	200		0.337	402
18.1	567		0.0605	116		27	217		0.136	183
18	563		0.0718	131		22.4	188		0.331	395
17	524		0.0471	98.2		26.9	216		0.353	423
17.8	554		0.0609	117		23.6	195		0.352	421
17.6	545		0.0733	133		25.1	205		0.28	335
16.7	511		0.0482	99.7		25.6	208		0.376	453
16.4	501		0.0546	108		22.6	189		0.36	432
17.9	557		0.0627	119		25.6	208		0.327	390
17.3	533		0.0784	139		23.8	197		0.352	422
16.8	513		0.0457	96.2		25.3	206		0.345	412
17.9	559		0.0366	82.9		25.4	206		0.319	381
17.2	532		0.0593	115		21.9	184		0.361	433
16.7	512		0.0543	108		22.1	186		0.35	419
15.7	475		0.077	137		20.8	177		0.34	406
16.5	503		0.0586	114		27.3	219		0.288	344
16	487		0.0606	116		25.3	206		0.282	337
17	523		0.0613	117		25.4	206		0.376	453
16.8	516		0.0538	107		113	225		0.332	397
17.5	541		0.0501	102		108	217		0.368	442
16	485		0.0424	91.5		104	210		0.32	381
17.9	558		0.0384	85.7		104	210		0.278	332
17.8	554		0.0595	115		97.9	201		0.322	385
17.9	559		0.0526	106		116	229		0.32	382
17.9	559		0.0793	140		111	222		0.373	449
14.2	424		0.0749	135		103	208		0.354	424
18	564		0.0982	163		117	231		0.281	336
17.6	545		0.0526	106		115	228		0.276	331
14.6	439		0.0697	128		101	206		0.304	363
17.8	554		0.085	147		117	232		0.34	406
17.5	543		0.0391	86.7		108	218		0.338	404
14.6	437		0.0713	130		105	213		0.307	367
17.4	539		0.0853	148		105	212		0.354	424
17.7	548		0.0806	142		108	218		0.232	283
16.9	520		0.0651	122		85.7	181		0.198	247
17.2	529		0.05	102		87.3	184		0.357	428
17	521		0.0744	134		66	149		0.362	435
17	524		0.0928	157		107	215		0.327	390
16.7	510		0.068	126		117	232		0.355	425
16.6	509		0.0824	144		113	225		0.319	381
17.3	536		0.0841	146		118	233		0.389	470
17.8	554		0.0819	144		104	211		0.283	338
14.2	426		0.0704	129		112	223		0.312	372
17.1	525		0.0796	141		77.4	168		0.313	373
14.6	439		0.0607	117		110	219		0.231	281
18.2	572		0.0623	119		111	222		0.378	455
17.8	555		0.0877	151		103	208		0.338	404
16.9	520		0.0896	153		106	214		0.338	403
17.7	551		0.0756	136		122	240		0.318	379
17.5	543		0.0583	113		115	227		0.381	460
17.8	553		0.092	156		82.9	177		0.304	362
16.6	509		0.0716	131		116	230		0.334	398
17.5	540		0.0484	100		110	219		0.378	456
16.4	502		0.0451	95.4		97.4	200		0.367	441
17.6	546		0.0649	122		104	211		0.3	358
17	522		0.0851	147		97.4	200		0.284	339
16.8	516		0.0795	141		95.1	196		0.349	417
15.5	469		0.0646	122		121	238		0.319	380
18	563		0.061	117		113	225		0.363	436
14.7	440		0.0622	118		86.1	182		0.349	418
16.6	509		0.0573	112		108	217		0.348	416
18	560		0.0473	98.4		108	217		0.37	445
18	560		0.0634	120		103	208		0.367	441
17	521		0.03	72.8		112	223		0.376	453
15.9	483		0.03	72.8		113	225		0.358	429
17.5	540		0.0716	131		120	236		0.336	401
17.2	531		0.0488	101		115	228		0.362	435
17.9	559		0.046	96.7		112	223		0.339	405
17.3	536		0.0636	120		107	216		0.358	429
16.4	500		0.0535	107		110	220		0.356	427
17.9	559		0.026	66.4		108	217		0.322	385
16.9	520		0.0682	126		116	229		0.318	380
17.7	551		0.067	125		99.3	203		0.374	450
14.4	432		0.0803	142		112	223		0.379	458
18.3	575		0.0744	134		98.4	201		0.365	438
15.7	475		0.0783	139		113	225		0.331	395
16.1	491		0.0431	92.6		104	210		0.35	419
17	522		0.052	105		115	228		0.326	389
15.3	462		0.0472	98.3		107	215		0.359	431
17.7	550		0.0704	129		107	216		0.303	362
17.2	530		0.0493	101		92	191		0.0282	61.7
15.9	484		0.0764	137		112	224		0.326	389
16.9	520		0.0554	110		110	220		0.339	405
17.5	544		0.0744	134		108	217		0.324	387
17.9	557		0.0424	91.5		96.5	198		0.37	446
16.4	499		0.0764	137		96	198		0.37	446
16.4	500		0.0685	127		108	217		0.371	446
17	521		0.0487	100		111	221		0.317	379
17.2	532		0.0632	120		101	205		0.361	433
16.7	512		0.0549	109		99.3	203		0.357	427
18.1	565		0.0618	118		108	218		0.345	413
16.4	500		0.041	89.5		106	213		0.342	409
17.2	529		0.0929	157		111	222		0.317	378
16.4	501		0.08	141		116	229		0.281	336
16.2	493		0.0586	114		106	213		0.353	423
16.1	490		0.0786	139		101	206		0.311	370
16.3	498		0.078	139		116	229		0.294	351
17.3	535		0.0467	97.5		117	232		0.32	381
16.1	488		0.0586	114		105	213		0.325	388
15.8	480		0.0622	119		109	218		0.32	382
17.1	525		0.0781	139		98.4	201		0.353	423
17	523		0.0654	123		107	215		0.39	472
17.4	537		0.0797	141		110	219		0.357	428
14.1	422		0.0806	142		98.4	201		0.271	325
15.7	474		0.0471	98.1		107	216		0.335	401
18.2	572		0.0248	64.4		110	219		0.293	350
16.3	495		0.0781	139		88.6	186		0.324	386
18.2	568		0.047	98.1		119	234		0.362	435
18.2	568		0.0515	104		120	237		0.306	364
15.8	479		0.0455	95.8		68.4	153		0.358	430
18	561		0.0866	149		113	225		0.304	362
17.3	535		0.0354	81.2		109	218		0.355	425
16.6	509		0.0559	110		79.5	171		0.304	363
17.8	556		0.0448	94.9		105	213		0.368	442
14.3	428		0.0676	126		102	207		0.296	354
15.8	480		0.0627	119		124	243		0.35	419
16.5	502		0.0331	77.7		108	217		0.385	466
16	487		0.0639	121		101	205		0.349	418
16.5	503		0.0504	103		96	198		0.294	351
16.9	517		0.0535	107		104	210		0.327	390
17.8	554		0.0775	138		117	231		0.336	402
17.7	551		0.0767	137		112	224		0.369	444
17.4	539		0.0372	83.9		130	252		0.377	455
17.6	545		0.0712	130		89.4	187		0.218	267
17.9	557		0.0582	113		95.1	196		0.379	458
17.6	545		0.0605	116		111	222		0.359	430
16.8	513		0.0611	117		95.6	197		0.312	372
17.2	529		0.0631	120		117	231		0.303	362
18.1	565		0.0724	132		108	217		0.364	438
16.7	512		0.0781	139		112	224		0.289	345
15.4	465		0.0441	94		102	207		0.353	423
17	522		0.0473	98.5		116	230		0.296	354
17.5	541		0.0603	116		100	205		0.377	454
16.6	509		0.0575	112		104	211		0.324	386
16.8	513		0.0428	92.1		93.3	193		0.342	409
15.8	478		0.0445	94.6		116	230		0.336	401
17.4	539		0.0472	98.3		113	225		0.268	322
17.4	539		0.0631	120		101	206		0.349	418
17.5	540		0.0631	120		107	216		0.347	415
16.8	516		0.0811	142		103	208		0.349	418
17.2	531		0.0602	116		108	218		0.214	263
16.1	488		0.0272	68.4		114	226		0.345	412
17	521		0.0855	148		113	225		0.328	391
17	524		0.0613	117		87.7	184		0.276	330
16.9	520		0.0626	119		97.9	201		0.359	430
15.9	481		0.0476	98.9		108	218		0.37	444
18.2	570		0.0818	143		101	205		0.341	407
17.6	546		0.0424	91.6		114	226		0.292	348
16.6	509		0.0926	157		105	213		0.364	437
17	524		0.0584	113		101	206		0.329	393
17.3	536		0.0742	134		87.7	184		0.358	429
16.3	495		0.0887	152		75.6	165		0.309	369
17.2	531		0.0492	101		97.4	200		0.17	218
17.4	537		0.0504	103		104	210		0.328	392
15.9	482		0.0672	125		100	205		0.351	420
17.5	544		0.073	132		97	199		0.354	424
17.1	528		0.0344	79.7		110	219		0.342	409
17.7	549		0.051	104		98.9	202		0.339	405
18.2	568		0.0783	139		113	225		0.359	430
15.9	483		0.0598	115		117	232		0.328	392
17.1	525		0.0642	121		107	216		0.313	374
17.6	545		0.0637	120		120	236		0.356	426
15.8	478		0.0435	93.1		107	216		0.371	447
16.2	492		0.0386	86		105	212		0.338	403
16.8	516		0.0531	106		111	221		0.324	387
16.9	518		0.0633	120		116	230		0.349	418
16.8	514		0.0844	147		113	225		0.355	425
18.3	576		0.0658	123		106	213		0.363	436
17.3	533		0.0767	137		110	219		0.355	425
15.3	462		0.0633	120		107	215		0.384	464
15.4	466		0.0356	81.5		115	227		0.304	363
17.2	530		0.0589	114		111	222		0.36	432
17.2	529		0.0701	129		98.4	201		0.335	401
16.6	509		0.0861	149		111	221		0.362	435
17.7	549		0.0718	131		115	227		0.303	361
16	487		0.0856	148		96.5	198		0.345	413
17	521		0.0715	131		92	191		0.327	391
16.8	515		0.0683	126		93.3	193		0.36	432
17	522		0.0739	134		106	214		0.133	180
17.6	545		0.0599	115		94.2	195		0.281	337
15.9	483		0.0787	140		115	228		0.354	424
17.5	544		0.0692	128		113	225		0.371	447
17.1	525		0.0418	90.7		95.1	196		0.272	326
17.3	533		0.0702	129		95.6	197		0.28	335
16.8	514		0.0854	148		116	230		0.354	424
16.6	508		0.0833	145		120	236		0.324	386
16.4	499		0.0612	117		121	238		0.354	424
16.3	496		0.0698	128		104	211		0.355	426
15.3	460		0.0801	141		112	223		0.283	339
17.7	551		0.0454	95.8		97.4	200		0.299	357
16.3	498		0.0648	122		105	212		0.355	426
17.4	537		0.0598	115		120	237		0.329	392
17.7	550		0.0506	103		120	236		0.237	287
17.5	544		0.0706	129		111	222		0.317	378
17.6	545		0.0721	131		102	207		0.341	408
17.8	552		0.0629	119		111	222		0.334	398
15.4	466		0.0696	128		111	221		0.298	355
17.5	541		0.0829	145		107	215		0.307	367
18.2	571		0.0625	119		95.6	197		0.353	423
17.8	554		0.0483	99.8		116	229		0.362	434
16.5	505		0.0458	96.3		98.9	202		0.324	386
18.2	569		0.0405	88.8		105	213		0.274	328
18.3	573		0.074	134		101	206		0.369	444
17.3	535		0.0609	117		85.3	180		0.31	370
17.3	534		0.0499	102		90.7	189		0.364	438
17.5	542		0.0782	139		110	220		0.343	410
16.4	499		0.0564	111		108	218		0.339	405
18	563		0.0399	87.9		95.1	196		0.314	375
16.9	520		0.0328	77.2		112	223		0.329	393
16.3	498		0.0738	133		115	228		0.342	409
14.5	436		0.0701	129		98.9	202		0.34	406
17.6	545		0.0885	152		87.7	184		0.325	388
17.3	535		0.0643	121		113	225		0.334	399
18.1	565		0.0611	117		116	230		0.341	408
17.2	531		0.0738	133		110	220		0.307	366
16	488		0.0379	84.9		120	237		0.344	411
16.4	502		0.0595	115		112	223		0.332	396
17.1	528		0.0478	99.1		119	234		0.353	422
17.3	533		0.0504	103		89	186		0.383	462
15.5	469		0.0252	65.1		120	237		0.297	354
16.1	490		0.0735	133		116	229		0.341	408
18.2	569		0.0831	145		112	223		0.285	341
18.3	575		0.0648	122		91.6	191		0.341	408
15.6	471		0.0613	117		119	235		0.359	431
18.2	568		0.0603	116		113	225		0.353	422
15.7	474		0.0654	123		110	220		0.262	315
15.6	473		0.0299	72.7		1940	243		0.306	364
16.6	509		0.0273	68.5		2090	258		0.271	325
18.2	569		0.0675	125		2010	250		0.338	403
16.1	491		0.0556	110		1940	242		0.332	396
17.1	526		0.0571	112		1770	226		0.32	382
17.6	547		0.0571	112		2000	249		0.331	395
17.7	551		0.0396	87.4		1900	238		0.29	346
16.6	507		0.0436	93.2		1940	243		0.329	393
16.5	502		0.0648	122		1690	217		0.345	413
17.9	558		0.0582	113		2140	264		0.378	456
18.1	567		0.0761	136		1990	248		0.386	466
17.4	538		0.0505	103		2270	278		0.393	476
13.2	394		0.0556	110		2070	256		0.334	398
16.1	490		0.0403	88.5		2140	264		0.319	381
15.8	480		0.0358	81.8		1820	231		0.353	423
18.2	572		0.0549	109		2030	252		0.353	423
16.5	502		0.0809	142		1760	224		0.378	456
17	524		0.0629	119		1930	241		0.365	439
17.1	526		0.0565	111		2170	266		0.387	468
17.5	542		0.0799	141		2110	260		0.334	398
16.6	508		0.0669	125		1870	235		0.283	338
18.2	570		0.0781	139		2230	273		0.351	420
16.4	500		0.0683	126		2190	269		0.236	287
18.2	568		0.0456	96.1		1850	233		0.342	409
16.6	509		0.0475	98.8		1850	233		0.275	329
16	485		0.0405	88.7		2180	268		0.265	318
17.7	551		0.0704	129		2050	254		0.333	398
17.5	543		0.0786	139		1900	238		0.357	427
13.5	403		0.0291	71.3		1560	204		0.348	416
17.6	547		0.0693	128		1910	239		0.277	331
16.6	509		0.0333	78		1730	221		0.35	419
17	521		0.0573	112		1820	230		0.233	283
16.5	503		0.0769	137		2050	254		0.331	395
17.5	544		0.0667	124		1840	232		0.371	447
16.4	502		0.0635	120		1930	241		0.314	375
17.7	548		0.0318	75.7		1860	234		0.309	368
16.5	504		0.0246	64.1		1490	197		0.336	401
15.8	478		0.0797	141		1860	234		0.32	381
17.2	529		0.0709	130		2020	251		0.319	381
16.7	512		0.0711	130		2220	272		0.308	367
17.6	546		0.0758	136		2060	256		0.353	423
17	524		0.0314	75.1		1820	231		0.336	402
18.6	588		0.0696	128		2030	252		0.323	385
16.7	512		0.089	152		2240	274		0.32	381
18.5	583		0.0613	117		1970	246		0.371	447
16.3	497		0.0825	144		2090	258		0.363	436
17.7	548		0.0862	149		2080	257		0.287	342
16.4	499		0.0893	153		1950	244		0.349	417
17.3	534		0.0463	97		2170	267		0.376	453
15.2	458		0.0583	113		2120	262		0.347	415
17	524		0.06	116		1970	246		0.362	435
16.1	488		0.0614	117		2050	254		0.371	446
18.1	566		0.045	95.2		1240	171		0.344	411
17.8	552		0.0707	130		1900	238		0.34	406
18	560		0.0614	117		2120	262		0.317	379
17.9	558		0.0566	111		2190	269		0.345	412
16.8	514		0.0636	120		1820	231		0.345	413
17.6	546		0.0828	145		1950	244		0.378	455
17.8	556		0.0657	123		1990	248		0.362	435
17	524		0.0607	117		2130	263		0.305	364
17.5	542		0.0439	93.7		2050	254		0.343	410
15.6	472		0.296	72.3		1790	227		3.97	483
16	486		1.07	174		1990	248		4.17	512
17.2	530		0.431	92.7		2200	270		3.37	403
17	521		0.436	93.4		2050	254		3.45	413
17.6	546		0.436	93.4		2010	250		3.99	485
17	521		0.45	95.3		2020	251		4.14	507
17	524		0.484	100		1870	235		4.33	535
16.5	505		0.49	101		2110	260		4.06	495
17.3	534		0.503	103		1790	227		3.86	467
16.1	490		0.508	103		2140	264		3.69	443
17.3	536		0.517	105		1820	230		3.93	477
17.5	540		0.518	105		2020	251		3.65	438
18.1	567		0.522	105		2040	253		4.23	520
17.1	528		0.534	107		2020	251		3.59	430
17.1	527		0.991	165		1970	245		3.99	485
16.7	512		0.59	115		1640	212		3.82	461
17.8	554		0.595	115		2080	257		3.55	426
18	561		0.596	115		1970	246		4.04	493
16.4	501		0.6	116		2060	255		4.33	535
17.1	527		0.999	166		1970	246		4.21	518
16.5	506		0.634	120		2050	254		4	487
17.2	531		0.639	121		2170	266		4.15	508
17.7	551		0.643	122		1960	245		3.71	446
17.3	535		0.661	124		1580	206		3.8	458
18	560		0.665	124		1880	236		4.09	499
17.4	539		0.667	125		2190	269		3.86	467
17.5	544		0.668	125		2110	261		3.76	453
17.9	559		0.669	125		2190	269		3.93	477
17.7	548		0.676	126		2300	281		3.77	455
17.8	554		0.677	126		1920	241		3.78	455
16.7	510		0.681	126		1950	244		3.77	454
12.8	381		0.686	127		1560	203		4.07	496
17.6	547		0.687	127		2110	260		3.97	483
16.2	493		0.692	128		2140	264		3.4	406
17.6	547		0.701	129		1860	234		2.14	264
16.4	500		0.714	131		1990	248		2.57	310
15.6	472		0.718	131		1850	234		3.74	450
17.5	543		0.718	131		2190	269		4.12	503
17.5	543		0.72	131		2170	267		3.92	475
17.2	530		0.727	132		2200	270		4.15	509
17.7	550		0.73	133		2140	264		3.7	445
17.7	548		0.73	133		1900	238		3.47	415
17.7	549		0.745	135		2090	258		3.82	461
16.4	501		0.748	135		1780	226		3.73	450
17	523		0.754	136		1720	220		4.08	498
17.8	555		0.765	137		1990	248		4.28	528
17.5	541		0.766	137		1930	241		4.23	521
16	488		0.768	137		2060	256		3.88	469
17.5	540		1.03	169		2050	254		3.53	423
17.8	554		0.783	139		2040	253		4.16	509
16.4	500		0.785	140		2110	261		4.2	516
18.1	568		0.788	140		2070	256		3.31	395
17	521		0.793	141		1800	228		4.13	505
16.2	493		0.795	141		2080	257		3.85	466
15.3	460		0.799	141		1820	231		3.73	450
15.1	456		0.8	141		2260	276		3.97	482
16.3	495		1.03	170		2200	270		3.63	435
17.4	539		0.807	142		2010	250		2.58	310
16.3	496		0.81	143		2000	249		4.08	498
16	486		0.818	144		1970	245		4.07	496
16.7	512		0.819	144		2010	250		3.84	464
16.8	513		0.819	144		1920	241		3.46	414
17.3	535		0.82	144		2050	254		3.54	424
14.1	421		0.822	144		2080	257		3.53	423
16.9	520		0.831	145		1560	204		3.63	436
18.4	579		0.833	146		2060	255		3.88	470
17.8	553		0.969	162		1770	225		4.22	519
16	487		0.838	146		2050	254		4.08	498
16.7	510		0.841	147		1880	236		3.44	412
17.3	535		0.841	147		1890	238		4.01	488
17.8	553		0.842	147		2160	265		3.74	450
16.1	491		0.842	147		2140	264		3.96	480
17.9	559		0.843	147		2130	263		4.07	496
17.8	554		0.843	147		1980	247		4.06	496
18.2	568		0.844	147		2100	259		4.25	523
17.5	544		0.844	147		2070	256		3.68	442
17.5	544		0.847	147		2110	261		4.21	517
17.4	539		0.847	147		2050	254		4.09	500
15.8	479		0.847	147		2190	269		4.15	508
16.9	520		0.849	148		2110	261		3.74	450
16.7	511		0.852	148		2000	249		3.97	482
17.2	531		0.853	148		2010	250		3.13	374
16.3	496		0.854	148		1880	236		3.93	477
17.3	533		0.855	148		2150	264		3.74	450
17.5	541		1.06	174		2150	264		4.13	505
17.6	546		0.855	148		2180	268		4.15	508
17.6	547		1.22	192		1560	204		4.32	534
17.6	545		0.859	149		2060	256		4.15	509
16.9	520		0.859	149		1640	212		4.01	488
15.6	472		0.86	149		1990	248		3.74	450
17.3	536		0.86	149		1870	235		4.1	502
18	563		1.07	174		2080	257		3.9	473
16.5	502		1.21	191		2110	260		3.78	456
16.1	489		0.867	150		1910	239		3.74	450
17.8	555		0.868	150		1970	245		3.61	433
16.8	513		1.2	190		2180	268		3.58	429
17.6	545		1.2	189		1910	239		2.75	329
17.1	526		0.871	150		1880	237		4.17	511
16.9	520		0.875	151		2080	257		3.79	457
17.8	553		0.877	151		1970	245		4.31	533
17.5	544		0.877	151		2190	269		4.27	527
17.8	553		1.19	189		2010	250		3.28	392
15.7	475		0.878	151		2030	252		3.76	453
16.8	516		0.878	151		2050	254		4.19	515
16.6	507		1.19	188		2170	267		3.88	470
16.2	492		1.19	188		1890	238		3.64	437
17.3	533		0.879	151		1570	204		4.1	501
16.8	514		0.884	152		2130	263		4.16	510
16.1	490		1.18	188		2170	266		4.18	513
17.5	541		0.884	152		2010	250		4.2	516
16.9	517		0.885	152		2000	249		4.07	497
17.2	531		0.886	152		1970	246		3.82	461
16.2	494		0.886	152		2130	263		3.78	456
17.9	558		0.889	152		2210	271		3.85	466
16.3	497		0.893	153		1800	228		4.03	490
17.4	539		0.893	153		1550	203		4.02	489
17.2	529		1.17	186		2080	257		3.04	364
17.3	534		1.17	186		1920	241		3.85	465
18.2	570		1.17	186		1950	244		4.14	506
18	560		1.17	186		1840	232		2.11	260
16.4	501		1.17	185		2010	250		4.1	502
17.8	556		0.896	153		2060	256		3.96	480
17.3	535		0.902	154		2220	272		4.05	494
17.3	534		0.903	154		1860	234		3.96	481
17	524		0.904	154		2150	264		4	486
16.9	520		1.16	185		2030	252		2.39	290
17.4	538		1.16	185		2110	260		4.36	541
17.2	529		0.905	154		2170	266		3.46	414
17.4	539		1.1	178		2080	257		3.58	429
18.2	568		1.1	178		1880	237		4.13	505
15.1	456		1.1	178		2110	260		4.06	496
17.2	529		1.16	185		1920	241		4.03	490
17.8	555		1.16	184		2100	259		3.28	391
17.3	534		1.16	184		1910	239		3.97	483
17.8	552		1.16	184		2010	250		4.05	493
17	523		1.16	184		2200	270		4.07	497
17.7	550		1.16	184		2110	261		4.06	496
18	563		1.11	179		2150	264		4.08	498
16.1	490		0.907	155		1830	231		3.88	469
17.7	551		1.15	184		1630	211		3.81	459
17.2	529		1.15	184		1950	244		4	486
17.2	532		1.15	184		2010	250		4.01	488
16.7	512		1.15	183		1790	227		3.33	398
13.8	413		1.15	183		1790	227		3.88	469
18.2	569		1.15	183		1570	204		4.01	488
68.6	528		1.15	183		2020	251		3.14	375
70.3	545		1.15	183		1890	238		4.07	497
74.7	590		1.15	183		1780	226		4.2	516
73.1	573		1.15	183		2120	262		4.04	492
76.4	609		1.15	183		1910	240		3.34	398
70.1	543		1.14	183		2080	257		3.56	426
72.2	564		1.14	183		2060	256		4.15	509
66	504		1.14	183		2000	249		4.28	528
74.1	584		1.14	183		2030	252		2.71	325
75.1	594		1.14	183		21100	261		3.98	484
70.9	551		1.14	183		23900	289		4.01	488
72.1	563		1.14	183		20400	253		4	486
60	452		0.907	155		22600	277		2.38	289
71	552		1.14	182		17900	227		3.78	455
70.6	548		1.14	182		22600	276		4.24	522
75.4	597		1.14	182		23800	288		3.61	433
70.2	544		1.14	182		23500	285		4.05	493
71.6	558		1.14	182		19000	238		3.03	362
72.2	564		0.909	155		24400	295		4.16	510
58.8	441		0.912	155		23100	282		3.92	476
72.2	564		0.912	155		23900	289		4.12	503
68.8	531		1.13	182		24800	299		3.99	485
72	562		1.13	182		21900	269		3.94	478
73	572		1.13	182		23600	287		3.84	465
73.4	576		1.13	182		24200	293		4.11	502
75.1	594		1.13	182		24200	293		4.31	533
68.8	531		1.13	182		22500	275		4.07	496
73.1	573		1.13	182		24100	291		4.16	510
74.8	591		1.13	181		21400	264		3.15	376
65.3	497		1.13	181		23800	289		4.13	505
68.1	524		0.913	155		24800	299		3.66	440
71.2	554		0.916	156		21100	260		4.04	492
73.6	579		0.977	163		19100	240		3.83	463
70.4	546		0.919	156		23400	285		3.82	462
72.8	570		1.13	181		20100	250		4.09	500
75.7	601		1.13	181		20900	258		4.04	493
74.4	587		1.13	181		20000	249		3.28	391
73	572		1.13	181		21600	265		3.88	469
71.2	554		0.919	156		24300	294		3.75	451
74.6	589		0.92	156		22000	270		3.28	391
74.2	585		1.12	181		23100	282		3.89	471
72	562		1.12	181		24100	291		4.15	508
71.4	556		1.12	180		20600	255		4.1	502
73.2	574		1.12	180		23200	282		2.94	352
74.4	587		1.12	180		23600	287		3.47	415
71.6	558		1.12	180		23300	284		3.23	386
70.6	548		1.12	180		22700	278		4.28	528
69.3	535		0.92	156		22100	271		2.47	299
73.1	573		1.12	180		23000	281		3.19	381
70.9	551		1.12	180		22600	277		4	486
67.5	518		1.12	180		21000	259		3.69	444
74.5	588		1.12	180		23600	286		3.93	477
73.8	581		1.12	179		23800	288		4.19	515
73.3	575		1.12	179		22800	279		4.17	512
71.4	556		0.92	156		20700	256		4.14	506
75.8	602		0.976	163		24300	294		4.09	500
74.4	587		0.924	157		23200	282		3.72	448
71.1	553		0.926	157		24000	291		4.23	521
73.6	579		1.11	179		24000	291		3.61	433
72.8	570		1.11	179		21400	264		3.66	439
65.2	497		1.11	179		22300	273		3.65	439
74.2	585		1.11	179		18800	236		3.8	458
72.8	570		1.11	179		21600	265		3.89	471
67.8	521		1.11	179		22900	280		3.23	386
77.4	619		1.11	179		24200	293		4.07	496
69.5	537		1.11	179		24200	293		3.14	375
72.1	563		1.11	179		22500	275		4.05	494
70.2	544		1.11	179		17700	225		3.72	448
71.4	556		1.11	179		24400	295		3.48	417
72.6	569		1.11	179		21700	267		4.18	512
72.4	566		1.11	179		21100	260		3.9	473
69.7	539		0.972	163		22700	278		3.68	443
61	460		0.929	157		19100	240		4.01	488
71.7	558		1.02	169		20700	256		3.29	392
75.8	601		1.11	179		20100	250		4.09	499
70.1	543		1.11	178		22600	276		3.5	419
64.6	491		0.933	158		21700	266		3.89	471
65.4	498		0.933	158		22600	276		3.86	467
71.2	554		1.11	178		23400	284		3.72	448
71.4	556		1.1	178		23500	285		3.5	419
74.9	592		0.97	162		22500	275		3.76	453
71.2	554		0.969	162		20900	258		4.2	516
75	593		1.03	169		22300	273		4.02	490
74.5	588		1.1	178		21500	264		3.37	403
76.1	605		1.1	178		24200	293		4.14	506
71.5	557		1.1	178		23100	281		3.46	414
75	593		1.1	178		22600	276		3.91	473
67.7	520		1.1	178		23900	289		4.28	528
65.9	503		1.1	178		21000	259		4.11	502
72	562		1.1	178		24300	294		3.88	470
75.6	599		1.1	178		18400	232		6.4	383
74.6	589		1.09	177		22000	270		3.82	461
74.5	588		0.936	158		22500	275		3.99	485
73.2	574		0.937	158		22700	278		3.6	432
72.7	569		1.09	177		23800	289		3.93	476
71.1	553		1.09	177		23400	285		4.13	505
72.8	570		1.09	177		22400	274		3.6	432
71.3	555		1.09	177		21300	263		3.72	448
70	542		1.09	177		21100	261		3.24	387
72.7	569		1.09	177		22300	273		4	486
73.6	579		1.09	176		23800	288		3.96	480
70.1	543		1.09	176		23400	284		4.03	490
73.8	581		1.09	176		24400	295		3.98	484
73.1	573		1.08	176		23000	281		3.86	467
70.1	543		0.937	158		24400	295		4.05	494
65.4	498		1.06	173		21500	264		4.12	503
69.5	537		0.938	158		21300	263		3.87	468
68.2	525		0.938	158		21900	269		4.07	497
73.2	574		0.938	158		20300	252		4.14	506
73.8	581		0.938	158		20900	258		4.33	535
71	552		1.08	176		22800	279		3.99	485
73.6	579		1.08	176		22600	276		3.85	465
71.6	558		1.08	175		21700	267		3.91	473
70.1	543		1.08	175		20500	254		3.65	438
74.5	588		0.938	158		21900	269		3.95	480
64.7	492		0.942	159		22800	279		4.04	493
68.7	529		0.944	159		20900	258		4.17	512
71.7	558		1.07	175		23500	285		4.02	489
74.2	585		1.07	175		22900	280		4.07	496
75.6	599		1.07	175		22700	278		3.66	439
70.9	550		0.98	164		23200	283		3.67	441
76	603		0.946	159		21500	264		4.11	502
73.2	574		0.947	160		23600	286		4.03	491
74.3	586		0.95	160		22900	280		3.8	458
75.6	600		0.951	160		22300	273		3.89	471
71.7	559		0.951	160		22800	279		4.06	495
67.6	519		0.951	160		21500	264		4.1	502
73.1	573		0.977	163		19100	239		4.03	490
65.4	498		1.06	173		23400	285		4.23	520
73.5	578		1.06	173		22600	277		3.58	429
72.1	563		1.06	173		23400	285		4.22	519
75.4	598		1.06	173		23200	282		4.23	520
69.9	541		0.977	163		23600	287		2.91	348
75.6	599		1.06	173		20700	256		3.53	423
68.2	525		1.06	173		21700	266		3.72	448
75.4	597		0.954	160		23200	283		3.87	468
73	572		0.958	161		22600	276		3.52	421
73.6	579		0.961	161		24300	294		2.86	342
69.2	534		0.962	161		23700	287		4.11	502
70.4	546		1.05	172		20600	255		4.18	512
67.5	518		1.05	172		21700	266		3.68	442
74.9	592		1.05	172		22800	279		3.31	396
65.9	503		1.05	172		24400	295		3.21	383
73.5	577		1.05	172		23100	282		3.88	469
73.7	580		0.966	162		23100	281		4.2	516
67.7	520		1.01	167		23000	281		4.37	542
73.4	576		1.04	171		24000	290		3.93	477
70.1	543		1.04	171		22600	276		3.69	444
74.3	586		1.04	171		22600	276		4.09	499
75.2	595		0.969	162		23500	286		3.49	417
73.5	578		1.01	168		21600	265		4.18	513
65.4	498		1.02	168		23900	289		3.95	479
70.8	550		1.02	168		22600	277		3.34	399
71	552		1.04	170		23500	286		3.49	418
71.5	557		1.04	170		24900	300		3.91	473
74	583		1.03	170		22100	271		3.87	469
67.1	514		1.03	170		22400	274		4.1	502
71.7	558		1.03	170		20600	255		4.01	488
73.3	575		1.02	169		22000	270		3.97	483
72.1	563		1.03	170		24900	300		4	487
70.4	546		1.03	169		22800	279		4.03	490
70.9	550		1.03	169		24100	291		3.85	466
74	583		0.971	162		22600	276		3.66	440
73.5	578		0.994	165		24300	294		3.43	410
69.2	534		0.979	163		23400	285		3.42	409
73.1	573		0.998	166		23700	288		4.05	494
62.1	469		0.981	164		21100	260		3.93	477
68.9	532		1.03	169		22400	274		4.03	491
74.8	591		0.981	164		23300	283		3.97	483
71.7	559		1.02	169		22600	277		3.71	446
73	572		0.982	164		22100	271		3.65	439
75.2	595		1.02	168		24100	292		3.48	417
72.9	571		0.982	164		20900	258		3.55	425
71.9	561		0.974	163		23900	289		1.81	229
60.7	457		1.02	168		22600	277		3.71	446
75.9	602		1.02	168		23600	287		4.2	516
71.6	558		0.985	164		23700	287		3.81	460
73.4	576		0.985	164		21100	260		3.93	476
67.8	521		0.988	164		24000	290		3.95	480
73.6	579		1.01	168		22200	272		3.53	422
71.1	553		1.01	168		21100	260		3.91	474
72.5	567		1.01	168		21600	265		4.08	498
73.4	576		1.01	168		24500	296		3.99	485
75.7	600		0.991	165		23500	286		4.19	515
69.2	534		0.976	163		23600	286		3.96	481
70.5	547		1.01	167		20900	258		4.03	491
76.9	614		1.01	167		21100	260		3.7	445
75.1	594		1	167		22500	275		4.25	523
75.2	595		0.99	165		24300	294		4.18	512
73.3	575		1	166		23300	284		4.16	510
70	542		1	166		22700	278		4.08	499
72.2	564		1	166		20600	255		4.16	509
70.9	550		1	166		22100	271		4.21	518
70.1	543		1	166		22700	278		4.05	494
68.9	532		0.999	166		22900	280		3.95	479
73	572		0.995	165		24200	293		3.7	444
77.6	622		4.03	167		23100	281		16.1	490
66.6	510		5.03	196		24300	294		17.1	525
69.6	538		4.35	176		23900	290		15.7	477
70.3	545		4.11	169		21100	260		17.5	541
75.4	597		3.49	150		23100	282		16.8	516
71.7	559		4.47	180		22700	278		15.1	454
66.2	506		4.63	184		21700	267		15.9	483
74.8	591		4.55	182		22300	273		16.4	502
68.1	523		4.49	180		19400	242		16.6	509
73.5	578		3.94	164		20100	250		17.6	545
66.8	511		3.72	158		23700	287		17.7	549
74.2	585		4.1	169		24800	300		17.3	536
75	593		3.78	159		21700	266		17.3	536
67.6	519		4.59	183		22200	272		17.4	539
75.7	600		4.84	191		23200	282		16.8	517
77	615		4.74	188		22900	280		16.8	517
72.9	571		3.97	165		22300	273		16.1	489
72.3	565		4.48	180		25000	301		17.8	556
70.7	549		4.87	192		23500	285		17.1	527
71.8	560		4.25	173		23700	287		17.8	556
73.5	577		2.99	135		24200	293		10.9	327
68.7	529		2.82	130		22300	273		17.3	537
71.2	554		3.57	153		23100	281		16.4	502
65.7	501		4.45	179		21100	260		16.9	518
65.4	499		4.51	181		22000	270		17	524
74.8	591		4.1	169		21700	267		17	524
69.2	534		4.15	171		21100	260		16.1	490
72.4	566		4.42	178		20300	252		17.7	550
73.4	576		4.12	170		22600	276		17.4	540
76.2	606		3.1	138		22700	278		15.9	483
73.4	576		4.78	189		21800	268		17.2	533
71.7	559		3.88	162		23300	284		16.9	520
70.5	547		4.71	187		22100	271		16.3	499
70.1	543		4.51	181		22800	279		16.2	493
64.6	491		5.06	197		20100	250		16.7	511
70.4	546		4.45	179		22400	274		16.9	519
75.2	595		4.84	191		22900	280		16.9	519
65.8	502		4.45	179					16.8	515
72.8	570		3.97	165					17	524
74.2	585		3.42	148					15.8	481
74.3	586		4.92	193					17.2	532
67.6	519		4.53	181					18.1	568
73.3	575		4.16	171					17.6	546
71	552		4.15	171					17.2	530
70.9	550		4.03	167					16.3	499
73.5	577		3.08	138					18.3	575
73.4	576		5.19	201					17.7	551
65.6	500		3.86	162					17.3	537
72.3	565		5.04	196					16	488
72.4	566		4	166					17.5	542
73.5	578		3.86	162					13.1	390
73.3	575		4	166					17.3	534
71.9	561		4.47	180					16.2	493
67.8	521		4.16	171					17.1	528
73.8	581		3.17	141					17.6	546
75.1	594		2.82	130					17.1	525
68.6	528		4.99	195					17.2	531
72.9	571		4.53	181					16.7	511
74.9	592		4.37	177					16.8	516
68.9	532		3.87	162					16.9	518
72.6	569		3.92	164					15.9	483
74.3	586		3.34	146					14.1	421
75.9	602		3.98	165					15.2	458
69.4	536		3.4	148					16.2	494
67.4	517		4.7	187					16.8	516
67.5	518		3.78	159					14.9	448
66	504		4.23	173					16.3	496
67.8	521		4.39	177					17.9	560
72.6	569		3.28	144					16.3	496
74.6	589		4.36	177					12.9	383
74.3	586		4.5	181					17.8	554
69.8	540		4.4	178					16.1	488
71.2	554		3.53	152					17.2	529
74.6	589		2.22	110					16.6	508
71.7	559		4.56	182					17.7	552
74	583		4.04	167					15.5	470
74.7	590		4.65	185					17.7	552
73.8	581		4.2	172					16.4	502
73.8	581		4.07	168					17.4	539
70	542		3.41	148					16.3	498
72.6	568		4.22	173					15	452
72.6	568		4.73	187					15.6	472
71.4	556		3.97	165					16.9	521
74	583		3.75	158					17.1	528
71.2	554		4.14	170					17.1	528
70.1	543		4.85	191					16.1	490
68.8	531		4.76	188					16.7	512
73.9	582		4.49	180					14.4	431
70.2	544		4.58	183					17.1	527
74	583		2.88	131					17.8	554
70.3	545		4.17	171					16.8	515
63.5	482		4.49	180					14.8	444
73.9	582		4.32	176					16	486
71.2	554		4.77	188					15.6	471
77.6	622		4.17	171					16	486
72.7	569		4.82	190					17.1	527
53.9	402		4.99	195					15.7	475
71.6	558		4.61	184					16.8	516
64.8	493		3.61	154					18.2	571
69.7	539		3.92	164					17.6	546
75.9	602		4.26	174					17.9	559
68.8	530		3.86	162					18.5	582
71.7	558		4.33	176					16.4	501
75.9	603		3.99	166					16.2	493
74.4	587		4.9	192					13.2	393
65.9	503		4.16	171					17.2	530
74.2	585		4.68	186					15.7	477
75.8	602		3.73	158					16.8	514
72.6	569		3.67	156					13.4	399
74.9	592		4.44	179					17.8	553
72.7	569		4.67	186					17.2	531
71.7	558		4.51	181					17.6	546
73	572		3.47	150					17.6	548
71.7	559		4.73	187					16.1	491
75.4	598		4.55	182					16.3	498
72.9	571		4.8	190					15.4	464
69.4	536		4.53	182					16.6	507
74.5	588		5	195					17.3	535
70.7	549		4.56	182					16.3	498
74.7	590		4.19	172					16.4	502
72.7	569		4.51	181					17	523
74.1	584		3.45	149					16.6	509
72.6	568		4.41	178					15	452
70.9	551		3.72	157					15.3	462
69.4	536		4.56	182					17	522
69.3	535		3.41	148					16.4	500
73.7	580		4.41	178					13.6	406
74.1	584		4.6	184					13.8	413
71.7	558		4.46	180					16.8	515
70.8	550		4.28	174					16.1	489
70	542		4.55	182					17.2	530
70.6	548		3.51	151					17.1	525
71.7	558		4.41	178					16.1	489
75.2	595		4.59	183					17.2	529
73.9	582		4.23	173					17.4	539
70.4	546		3.39	147					15.4	465
74.7	590		4	166					17.2	529
75.2	595		4.62	184					16.4	499
72.6	569		3.4	148					17.2	533
70.8	550		4.16	171					14.5	434
71.9	561		5.02	196					18	561
73.9	582		2.47	118					18	563
75.3	596		2.07	105					16.6	507
75.7	601		3.98	165					16	485
68.8	530		4.67	186					15	452
73.5	578		4.34	176					17.4	539
73.5	578		4.1	169					17.3	534
75.3	596		4.49	180					15.8	480
65	495		4.52	181					16	486
68.7	529		3.05	137					17.3	536
75.2	595		4.35	176					15.8	480
71.7	558		4.47	180					16.7	512
67.3	516		4.85	191					17.7	551
72.2	564		4.67	186					17.5	543
71.5	557		4.24	173					16.7	512
72.5	567		3.89	163					17.3	534
71.8	560		3.9	163					15.2	460
76.7	612		4.1	169					16.1	488
68.5	527		4.53	181					14	419
74.8	591		3.71	157					18	563
73.9	582		3.7	157					16	488
74.9	592		4.25	173					15.6	473
74.9	592		4.56	182					15.9	484
66.8	511		4.36	177					17.1	525
73.3	575		4.03	167					16.1	488
72.8	570		3.88	162					17.2	529
70.7	549		4.64	185					17.7	551
70.9	551		4.92	193					16.7	511
73.9	582		4.29	175					17.1	527
73.9	582		4.59	183					16.5	503
70.3	545		4.56	182					17.3	537
71.7	558		4.54	182					13.9	417
74.8	591		4.79	189					15.2	458
74.5	588		4.35	176					18.3	576
66.9	512		4.36	177					14.8	445
71.3	555		4.98	195					16.6	509
73.8	581		4.81	190					16.4	500
72.1	563		4.77	189					15.4	466
73.2	574		4.56	182					16.9	520
73.9	582		4.85	191					16.8	516
70.9	550		4.74	188					16.8	514
72.9	571		4.37	177					16.5	504
72.8	570		3.9	163					17.6	545
73.6	579		4.95	194					14.6	439
72.8	570		4.01	166					16	485
66.3	506		3.56	153					16.9	518
74.3	586		4.38	177					17	522
63.8	484		3.92	164					16.8	517
72.6	568		4.61	184					13.3	397
73	572		4.72	187					15.6	471
73.1	573		4.28	174					16.4	501
70.6	548		4.51	181					16.2	495
71.5	557		3.95	165					17.6	545
74.4	587		2.65	124					14.7	442
73.6	579		4.03	167					16.8	516
73.3	575		4.61	184					17.5	542
74.9	592		3.65	155					15.5	470
69.3	535		3.85	161					16.2	493
71.8	560		3.81	160					15.9	482
71.8	560		4.66	185					18.1	567
74.4	587		3.22	142					14	419
71.9	561		3.43	149					17.8	555
73.1	573		4.44	179					16.8	516
71.9	561		4.22	173					14.6	440
74.5	588		3.79	160					16.3	496
72.6	569		4.57	183					15.8	481
70.1	543		4.67	186					17.7	549
73.5	578		4.09	169					18.1	568
67.6	519		3.02	136					17.8	553
74.9	592		4.91	193					14.7	440
74.8	591		4.54	182					15.4	465
71.2	554		3.5	151					18.1	566
70.7	549		4.17	171					16.9	520
75.4	598		4.64	185					17.1	525
71.2	554		4.47	180					17	524
70.5	547		4.91	193					17	523
67.8	521		3.5	151					17.7	551
73.3	575		3.81	160					16.9	521
70.1	543		4.53	181					17.6	545
72.3	565		3.65	155					17	524
71.4	556		2.64	124					13.1	392
72.3	565		3.8	160					15.8	480
72.8	570		4.16	171					17.8	556
71.5	557		4.28	174					16.7	513
74.1	584		3.56	153					16.6	509
69.9	541		4.06	168					14.7	442
72.1	563		4.86	191					17.2	533
73.2	574		3.67	156					15.5	469
73.4	576		4.86	191					16.4	501
69.3	535		3.19	141					16.5	503
74.5	588		4.66	185					16.1	488
73.6	579		4.53	182					16.7	512
72.6	568		4.25	173					15.4	465
74.5	588		4.26	174					11.4	340
72.2	564		4.79	189					16	485
69	532		4.55	182					16.7	511
73.1	573		3.61	154					15.5	470
74.4	587		4.46	180					18.4	578
71.9	561		4.06	168					16.2	492
76.4	609		3.68	156					13.8	414
70.3	545		2.86	131					16	488
71.6	558		1.79	95.1					16.5	506
70.6	548		3.6	154					18.2	571
67.6	519		4.39	178					17.6	547
72.7	569		20.6	200					66	504
70.9	551		17.6	178					61.8	467
75.5	599		19.7	193					73.4	577
72.5	567		18.4	184					70.2	545
69.1	533		17.7	178					69.2	535
72.6	569		20.2	197					67.4	518
74.9	592		19.8	194					61.3	463
70.2	544		18	181					74.8	592
71.7	559		17.8	179					70.4	547
64.7	492		19.9	194					73.8	582
68.6	528		16.3	168					65.9	503
76.6	611		14	150					65.7	502
65.5	500		18.2	182					73.1	574
74	583		17	174					70.9	552
74.1	584		16.3	168					72.2	565
76	604		20.5	199					72.6	569
73.2	574		18.5	184					72.5	568
70.7	549		19.8	194					72.3	566
72.1	563		17.8	179					74.1	585
70.1	543		17.9	180					69.4	537
70.8	550		17.7	178					63.3	480
74.7	590		18.8	187					69.3	536
72.7	569		14.1	151					74.4	588
69.9	541		19.9	194					71.3	556
66.6	510		18.5	184					68.9	532
68.6	528		18.4	184					62	469
71.6	558		19.4	191					70.2	545
76.1	605		18.7	185					70.5	548
74.2	585		18.7	186					67.6	519
74.9	592		20.1	196					72.8	571
70.2	544		18.2	182					73.9	583
72	562		13.1	144					58.1	436
70.6	548		19.2	190					68.1	524
72.4	566		14.6	156					64	486
70.7	549		11.3	130					68.8	532
74.2	585		20.8	201					71.8	561
69.2	534		16.9	173					67.9	522
73.4	576		18.7	186					65.9	503
73.8	581		18.3	183					71	553
75.9	602		17.4	176					69.9	542
67.5	518		16	166					67.6	520
62.6	474		19	188					73.2	575
73.6	579		12.9	142					70.9	551
69.9	541		15.7	164					67.8	522
70.9	551		19.5	192					72.4	567
74.6	589		19.8	194					69.3	536
69.9	541		21	203					65.7	502
73.6	579		21	202					75.1	595
67	513		17.8	179					70.8	550
73	572		19.9	194					68	523
72.3	565		19.1	189					68	523
67.5	518		17.8	179					70.8	550
73	572		19.9	195					63	477
73.2	574		19.8	194					69.9	542
70.9	551		22.3	212					73.4	577
74.5	588		18.1	181					73.7	581
72.2	564		19.1	189					69.6	539
73.4	576		16.7	171					69.4	537
75.4	598		13.6	148					71.7	559
71.1	553		18.3	183					77.6	622
69.4	536		18.4	184					68.7	530
72.4	566		18.1	182					68.8	532
72	562		17.9	180					76.4	609
71.9	561		20.2	197					76.3	608
75.5	599		17.9	180					70.7	550
72.8	570		21.2	204					69.3	536
73.1	573		19.3	190					74.8	592
75.2	595		19.8	194					63.1	478
75.4	597		18.7	186					70	543
69.9	541		16.8	172					70.9	551
63.6	483		17.6	178					36.5	278
70.8	550		16.4	169					73.6	580
63.1	478		18.5	184					69.5	538
74.5	588		16.3	168					71.7	560
74	583		21.4	206					70.6	549
69.5	537		15	158					74.7	591
71.7	559		20.3	198					67.1	515
70.9	551		17.6	178					71.6	558
74.8	591		18.6	185					70.6	549
71.9	561		18.1	181					71.3	556
73.5	578		18.8	187					69.4	537
72.3	565		18.8	187					72.6	569
68.9	532		19.1	189					68	523
76.1	605		18.5	184					69.9	542
74.3	586		18.8	186					68.3	527
75.9	602		13.9	150					74.7	591
71.9	561		16.1	167					66	504
65.1	496		10.2	121					72.8	571
70.9	550		20.4	199					73.5	579
71.5	557		18.8	187					74.6	590
72.2	564		16.9	173					73.6	580
73.3	575		17.9	180					72.2	565
75.9	602		21.6	207					73.6	580
73.5	577		20.6	200					60.8	459
74.1	584		17.5	177					76.2	607
70.7	549		19.3	190					72.4	567
73.4	576		17.8	180					66.4	508
68.8	530		20.5	199					73.6	580
75.7	600		21	203					66.9	513
73.8	581		16.8	172					70.9	552
70.9	551		19.4	191					67.8	522
71	552		18.2	182					69.6	539
64.9	494		21.6	207					66.5	509
73.3	575		20.1	196					68.3	527
74.1	584		15.5	162					73.4	577
73.5	577		21.7	208					75.6	600
71.5	557		19.5	192					70.7	550
66.8	511		19.6	193					75.4	598
71.7	559		19.2	189					70.8	550
73.7	580		16.6	170					73.5	578
73.2	574		20.8	201					73.5	579
73.9	582		19.4	191					70.4	547
73.5	578		19	188					72.4	567
72.8	570		18.4	184					64.5	491
74	583		18.3	183					70.9	551
66.7	510		19.9	195					68.6	529
73.5	578		21.8	208					70.6	549
72.7	569		21.2	204					69.1	534
72.1	563		13.8	149					73.4	577
74.9	592		18.8	187					71.6	558
70.5	547		19.7	193					71.7	559
65	495		17.6	178					65.7	502
73.3	575		20.3	197					59.8	450
72.9	571		22.3	212					71	553
70.8	550		17.1	174					74.6	590
75	593		15.4	161					71.7	559
72.6	569		20.5	199					70.2	545
75.3	596		6.91	93					71.6	558
67.6	519		17.5	177					74.1	585
65.9	503		7.15	95.1					75.7	601
74.8	591		12.7	141					55.8	417
75.1	594		20.7	200					66.6	510
68.8	530		17.7	178					67.6	520
75.1	594		19.6	193					74.5	589
72.6	569		18.7	186					70.2	545
70	542		21.6	207					71.5	558
70.9	550		17.7	179					63.5	482
72.5	567		17.1	174					72.6	569
67.1	514		17.5	177					73.2	575
69.8	540		18	181					72.3	566
75.2	595		18.5	185					70.4	547
63.5	481		14.7	156					68.9	532
75.3	596		19.7	193					71.7	560
60.8	458		16.4	169					58.6	440
73.4	576		17.9	180					66.3	507
74.5	588		18.5	184					66.4	508
70.3	545		19.8	194					65.9	503
75.7	601		17.7	178					74.4	588
74.4	587		15.9	166					70.3	546
71.1	553		19.2	189					68.3	527
65.1	496		18.1	181					70.6	549
72.5	567		73.8	184					309	619
70.5	547		78.5	193					270	518
70.9	551		85.3	205					264	505
71.9	561		79.5	195					316	638
69.4	537		87.4	209					294	578
70.7	549		76	188					286	557
75.3	596		91.2	216					229	428
74.5	588		80.4	196					302	599
71	552		69.3	176					291	570
65.5	500		86.6	207					311	623
62	468		79.1	194					302	598
68.1	523		50.2	139					255	484
72.9	571		77	190					296	585
63.9	485		81.1	197					303	603
76.1	605		92.6	218					268	513
[truncated: 2,250 more rows]

## Sheet: Supplementary Figure 3
Pathway 1																					Pathway 2																					Pathway 3
Curve 1		Curve 2		Curve 3		Curve 4		Curve 5		Curve 6		Curve 7		Curve 8		Curve 9		Curve 10			Curve 1		Curve 2		Curve 3		Curve 4		Curve 5		Curve 6		Curve 7		Curve 8		Curve 9		Curve 10			Curve 1		Curve 2		Curve 3		Curve 4
Extention [nm]	Force [pN]	Extention [nm]	Force [pN]	Extention [nm]	Force [pN]	Extention [nm]	Force [pN]	Extention [nm]	Force [pN]	Extention [nm]	Force [pN]	Extention [nm]	Force [pN]	Extention [nm]	Force [pN]	Extention [nm]	Force [pN]	Extention [nm]	Force [pN]		Extention [nm]	Force [pN]	Extention [nm]	Force [pN]	Extention [nm]	Force [pN]	Extention [nm]	Force [pN]	Extention [nm]	Force [pN]	Extention [nm]	Force [pN]	Extention [nm]	Force [pN]	Extention [nm]	Force [pN]	Extention [nm]	Force [pN]	Extention [nm]	Force [pN]		Extention [nm]	Force [pN]	Extention [nm]	Force [pN]	Extention [nm]	Force [pN]	Extention [nm]	Force [pN]
0.25653	-13.9842	0.00214984	0.291324	0.00366499	2.67619	0.25653	-13.9842	0.00288414	0.906758	0.00986892	0.627004	0.224864	-13.5569	0.0294608	-13.0437	0.010277	1.04428	0.166202	-6.16277		0.043016	-74.5406	0.00189471	-10.1519	0.000414101	0.27639	0.0559431	1.72886	0.00450189	7.17621	0.0123036	5.79181	0.000663763	0.287469	0.254014	-16.7908	0.00985836	1.08695	0.0866108	5.10859		0.0797261	2.05605	0.00199635	1.23839	0.00255228	0.785896	0.00435389	0.642148
0.306339	-8.31947	0.271919	-18.8527	0.250697	-13.9036	0.306339	-8.31947	0.195378	-9.52131	0.258462	-16.1266	0.19343	1.26796	-0.00472504	2.09201	0.0548443	7.2968	0.298657	-9.82078		0.0469964	-63.7107	-0.000256232	1.37289	0.0144125	9.97655	0.261154	-10.133	0.132104	4.06358	0.21933	-6.27469	0.155329	-5.87591	0.353128	-16.6871	0.103176	1.84169	0.201913	3.3834		0.26548	-7.61332	0.205199	-10.3977	0.158881	-5.56355	0.108062	0.225221
0.46696	-15.152	0.312873	-12.1914	0.348	-13.5972	0.46696	-15.152	0.331543	-13.5967	0.260873	-5.1164	0.312887	-0.924376	0.130614	-1.89086	0.282829	-7.13615	0.348344	-4.1443		0.0327047	-50.8201	0.052086	6.75208	0.0456032	17.7378	0.37412	-11.5917	0.167812	11.3146	0.304111	-4.55451	0.201274	0.222071	0.375919	-7.97591	0.268941	-5.574	0.233203	11.1331		0.317728	-2.22617	0.352232	-15.6989	0.260939	-5.79239	0.255857	-5.16375
0.472019	-4.44056	0.487528	-20.6087	0.400471	-8.23468	0.472019	-4.44056	0.448042	-15.4543	0.422802	-12.0962	0.443032	-4.32201	0.286385	-8.17812	0.529787	-23.7089	0.423551	-1.34598		0.00277612	-36.1661	0.149542	7.04346	0.0870941	24.3374	0.383029	-1.31499	0.411475	-4.88708	0.423481	-6.7352	0.428316	-14.1039	0.522915	-13.2723	0.303794	1.77424	0.183076	28.0646		0.411113	-1.4783	0.415974	-11.6069	0.286245	2.63476	0.428286	-13.3309
0.601148	-7.72145	0.522399	-13.2614	0.492163	-7.29547	0.601148	-7.72145	0.544376	-15.0376	0.548784	-15.022	0.54216	-4.22177	0.369697	-6.29356	0.540362	-13.6227	0.558666	-5.30398		-0.0403302	-20.0258	0.418868	-12.0484	0.124689	31.3764	0.482159	-1.21329	0.343649	14.0404	0.501939	-4.30195	0.485161	-9.2352	0.567565	-7.02638	0.417811	0.194579	0.303798	25.7283		0.553977	-6.31057	0.595966	-20.6253	0.453837	-4.98489	0.460239	-5.65535
0.717285	-9.53717	0.602044	-10.9635	0.589304	-6.97086	0.717285	-9.53717	0.623239	-12.6507	0.558152	-4.79634	0.632946	-3.18056	0.366265	5.37393	0.630002	-12.4534	0.673094	-6.92879		0.0324992	-16.9606	0.691129	-31.4712	0.0919969	46.3423	0.595996	-2.77025	0.444545	13.9397	0.637033	-8.25608	0.589872	-9.76479	0.716799	-12.5752	0.495857	2.67168	0.623416	0.960836		0.586475	1.30401	0.60342	-10.1851	0.513775	-0.463463	0.538306	-3.18055
0.844602	-12.6137	0.637357	-3.66604	0.694532	-7.55816	0.844602	-12.6137	0.680361	-7.81175	0.698665	-9.36099	0.736394	-3.56744	0.53184	-2.01898	0.736432	-13.1776	0.827878	-13.105		-0.000256298	-1.98765	0.865981	-39.9084	0.270359	37.5058	0.669448	0.227424	0.50956	17.8856	0.68641	-2.54316	0.667555	-7.24618	0.743413	-4.29518	0.620772	-0.137071	1.00775	-31.1047		0.723059	-2.82015	0.699575	-9.74865	0.692215	-9.30656	0.611532	-0.159804
0.921572	-10.0123	0.825813	-13.6397	0.804899	-8.72515	0.921572	-10.0123	0.819265	-12.1961	0.723893	-0.923909	0.802414	0.266747	0.666678	-5.94531	1.14006	-47.4191	0.798401	1.49936		0.00117721	9.1295	1.23892	-70.6861	0.245769	51.558	0.791599	-2.26711	0.51571	28.4701	0.851208	-9.8471	0.798391	-10.7221	0.824905	-2.20421	0.763762	-4.98423	1.0519	-24.8062		0.870699	-8.19099	0.826582	-12.7914	0.754254	-5.02213	0.69376	1.84582
0.976256	-4.89744	0.888417	-9.42005	0.850521	-2.59023	0.976256	-4.89744	0.907703	-10.889	0.956847	-15.9139	1.03382	-14.5505	0.728141	-1.59674	1.21129	-44.1732	0.842384	7.81914		0.0855356	10.8945	1.30662	-67.0384	0.336563	52.5973	0.939561	-7.6726	0.580105	32.486	0.9359	-8.11688	0.915558	-12.6564	0.953125	-5.38302	0.804428	1.7085	1.20197	-30.4523		0.966678	-7.73568	0.941378	-14.4571	0.856963	-5.32442	0.821703	-1.30422
1.12129	-9.97244	1.03999	-15.2345	0.948576	-2.3686	1.12129	-9.97244	1.01349	-11.5389	1.06275	-16.5757	1.03558	-3.46954	0.903138	-10.0521	1.30547	-43.5164	1.0753	-7.16829		0.09785	20.7846	1.47236	-74.4477	0.440196	52.1887	1.02918	-6.49845	0.618177	39.4705	1.07979	-13.0629	0.964554	-6.9025	1.08045	-8.46155	1.00323	-9.43285	1.28824	-28.903		1.07098	-8.21953	1.05656	-16.166	0.976974	-7.57789	0.952769	-4.80654
1.26067	-14.4095	1.08313	-8.81905	1.02902	-0.160358	1.26067	-14.4095	1.15384	-16.0861	1.13077	-12.964	1.17794	-8.24538	0.999335	-9.62065	1.56892	-61.9493	1.1001	1.31472		0.103141	31.4667	1.47717	-63.7079	0.572723	48.5215	1.14299	-8.05205	0.548622	58.5929	1.13746	-8.28517	1.07557	-8.14363	1.19882	-10.5289	1.06511	-5.13304	1.40781	-31.1097		1.15887	-6.85165	1.17096	-17.7868	1.11386	-11.7341	0.969622	4.572
1.31922	-9.72993	1.1883	-9.39971	1.15725	-3.34219	1.31922	-9.72993	1.19254	-9.16889	1.15943	-4.91417	1.21625	-1.28574	1.16012	-16.4732	1.75238	-71.3606	1.32923	-13.2461		0.142666	38.288	1.57097	-63.0041	0.558182	61.4403	1.19194	-2.29165	0.66754	56.4598	1.2865	-13.8123	1.17553	-8.13709	1.347	-15.959	1.22391	-11.7628	1.43819	-23.2573		1.24938	-5.77965	1.22296	-12.371	1.18655	-8.65148	1.12075	-1.19263
1.41643	-9.41099	1.33816	-15.0215	1.3204	-10.4624	1.41643	-9.41099	1.35358	-16.0502	1.26694	-5.75716	1.28445	2.30238	1.13953	-2.87041	1.93634	-80.8286	1.42307	-12.5493		0.161724	47.4175	1.48826	-42.3947	0.505303	78.6829	1.28179	-1.14247	0.729571	60.7422	1.31143	-5.3424	1.24883	-5.12407	1.44438	-15.6598	1.33953	-13.5231	1.57565	-27.4809		1.36961	-8.05873	1.38617	-19.4967	1.32728	-13.2417	1.22407	-1.56617
1.56313	-14.6737	1.43744	-14.9378	1.35801	-3.42383	1.56313	-14.6737	1.32367	-1.39646	1.35164	-4.02705	1.38032	2.77004	1.26145	-5.34029	1.96741	-73.0536	1.41777	-0.671474		0.170255	57.7343	1.80751	-67.1166	0.544979	85.4872	1.42929	-6.49632	0.738351	71.0302	1.41908	-6.20053	1.33743	-3.83644	1.48368	-8.81046	1.40113	-9.19146	1.71861	-32.3256		1.39676	0.159217	1.38772	-8.39131	1.37553	-7.40167	1.30386	0.714969
1.60721	-8.36277	1.54668	-15.9769	1.46144	-3.80848	1.60721	-8.36277	1.49563	-9.50872	1.56538	-16.8495	1.488	1.90603	1.35375	-4.46993	1.98805	-64.1022	1.51748	-0.636358		0.250108	60.0075	1.92589	-69.1854	0.621283	88.1608	1.45673	1.69045	0.787163	76.8036	1.56413	-11.2785	1.43801	-3.90003	1.60725	-11.4645	1.53193	-12.6641	1.82599	-33.1568		1.56702	-7.76315	1.51675	-11.6619	1.52005	-12.4192	1.4555	-5.10811
1.72102	-9.91602	1.63539	-14.7022	1.66167	-15.1095	1.72102	-9.91602	1.59433	-9.35785	1.68527	-19.0888	1.60596	-0.116723	1.38684	3.07923	2.20621	-77.427	1.68585	-8.34416		0.278545	68.0792	1.96921	-62.7883	0.658613	95.2298	1.57776	-0.67752	0.841498	81.9539	1.68011	-13.0768	1.54059	-4.18911	1.73415	-14.4945	1.61775	-11.0632	1.91359	-31.7574		1.58789	1.16294	1.65617	-16.105	1.53459	-2.77858	1.40349	12.0374
1.8388	-11.9178	1.68539	-9.06075	1.67393	-5.2123	1.8388	-11.9178	1.74472	-15.038	1.65784	-4.71261	1.71356	-0.972412	1.58479	-7.96484	2.18	-63.1928	1.79454	-9.32232		0.341481	72.2604	2.03885	-59.3601	0.729618	98.5008	1.73534	-7.16713	0.872481	89.7381	1.71445	-5.66725	1.62741	-2.70106	1.80261	-10.9344	1.6338	-1.59462	1.99536	-29.7014		1.66525	3.71764	1.77705	-18.4559	1.71143	-11.4414	1.64028	-3.38917
1.93656	-11.6603	1.90187	-22.1953	1.68487	4.83438	1.93656	-11.6603	1.76264	-5.77845	1.71388	0.24882	1.85612	-5.76986	1.72492	-12.488	2.19951	-54.1134	1.82459	-1.43095		0.215421	97.756	2.22305	-68.8518	0.941952	85.8332	1.85025	-8.84563	0.85383	103.12	1.77934	-1.70438	1.75708	-6.04504	1.88849	-9.33818	1.74144	-2.45524	2.11529	-31.9485		1.8702	-8.11596	1.78949	-8.57794	1.85299	-16.1251	1.6978	1.40301
2.02288	-10.1137	1.93853	-15.049	1.82363	0.464914	2.02288	-10.1137	1.88235	-7.99821	1.9279	-12.6053	1.87908	2.92043	1.7172	-0.336728	2.1867	-41.39	1.97863	-7.52383		0.211716	109.453	2.23376	-58.7773	0.993479	91.3011	1.8491	2.56517	0.775369	123.247	1.87963	-1.73257	1.87762	-8.36014	1.98362	-8.78485	1.81602	0.413168	2.24746	-35.576		1.92591	-3.11942	1.90384	-10.1937	1.95823	-16.7128	1.79238	2.01622
2.175	-15.9878	1.99866	-10.5503	2.00194	-8.36445	2.175	-15.9878	2.01893	-12.1201	2.02744	-12.549	1.97103	3.83029	1.92283	-12.247	2.39055	-53.1008	2.14601	-15.12		0.231923	118.453	2.31321	-56.4551	1.12348	87.9185	2.03437	-7.04689	1.01707	107.266	2.0461	-9.22521	1.94402	-4.5688	2.08212	-8.61261	1.99328	-8.29848	2.32166	-32.6648		2.06115	-7.09231	2.04903	-15.2871	1.99121	-9.15027	1.85042	6.74996
2.19329	-6.76807	2.15078	-16.4262	2.0962	-7.71428	2.19329	-6.76807	2.15211	-15.8583	2.21006	-21.8625	2.08781	1.94055	2.02718	-12.735	2.51129	-55.4389	2.07111	4.60744		0.210388	132.16	2.44234	-59.7363	1.61115	44.199	2.22066	-16.7755	1.28731	88.0677	2.12161	-6.45967	2.02383	-2.29069	2.05955	5.21459	2.09999	-9.05375	2.3629	-26.038		2.13693	-4.35808	2.14657	-15.007	2.07018	-6.7753	1.95845	5.8455
2.31514	-9.22833	2.29507	-21.4185	2.1814	-6.04257	2.31514	-9.22833	2.2211	-12.3583	2.22445	-12.2037	2.19916	0.66258	2.1168	-11.5621	2.62107	-56.5408	2.31268	-11.3566		0.318821	131.21	2.56248	-62.003	1.65914	50.0663	2.2016	-3.34467	1.80066	41.4514	2.19428	-3.3735	2.02099	9.30912	2.22799	-2.50027	2.19711	-8.72878	2.5159	-32.0141		2.28536	-9.81868	2.17663	-7.11638	2.17519	-7.33797	2.07271	4.23816
2.38317	-5.61853	2.37013	-18.6041	2.36785	-15.7905	2.38317	-5.61853	2.29035	-8.88655	2.30486	-9.98992	2.37317	-7.6826	2.25484	-15.8492	2.68126	-52.0503	2.38563	-8.30332		0.539243	117.63	2.58778	-53.5735	1.64872	62.5208	2.35534	-9.4013	2.18641	9.22517	2.32592	-6.93853	2.27847	-8.4492	2.4308	-14.091	2.22103	-0.146454	2.55698	-25.3689		2.2615	4.15229	2.31024	-10.9042	2.24539	-3.97321	2.16353	5.27544
2.52467	-10.2948	2.44294	-15.5355	2.32456	0.372133	2.52467	-10.2948	2.40835	-10.9136	2.49373	-20.0083	2.41538	-1.16352	2.23088	-1.86731	2.83673	-58.3053	2.45529	-4.88003		0.936822	84.0711	2.75643	-61.3121	1.76731	60.4246	2.35469	1.95289	2.3521	1.81781	2.42817	-7.18883	2.35429	-5.72014	2.48731	-9.18212	2.33589	-1.82144	2.65275	-24.8903		2.3159	9.29677	2.42413	-12.4668	2.37148	-6.9127	2.33081	-2.31072
2.60091	-7.61035	2.52785	-13.8306	2.36323	7.29106	2.60091	-7.61035	2.46426	-5.93845	2.53086	-12.9126	2.46929	4.03722	2.36938	-6.20599	2.91678	-56.0544	2.53099	-2.13673		2.48164	-78.8716	2.87346	-63.2279	1.7994	68.0844	2.5572	-9.60425	2.40937	6.63663	2.51466	-5.66067	2.42612	-2.54176	2.62301	-13.205	2.52952	-12.3792	2.8044	-30.7148		2.51922	-2.354	2.56909	-17.5352	2.46864	-6.58906	2.3228	9.87107
2.69396	-6.82294	2.61696	-12.6008	2.58967	-6.96657	2.69396	-6.82294	2.61791	-11.9857	2.6361	-13.4996	2.5017	11.6619	2.53574	-13.687	2.97059	-50.8435	2.65518	-4.86312		2.55089	-75.4028	2.91757	-56.9206	1.8665	71.7965	2.5903	-2.05529	2.51108	6.44437	2.59304	-3.21908	2.4795	2.71775	2.68426	-8.83093	2.54389	-2.72162	2.81393	-20.5106		2.59416	0.474988	2.54512	-3.55101	2.54977	-4.45778	2.50672	0.4083
2.84815	-12.9296	2.74664	-15.9454	2.68071	-5.95428	2.84815	-12.9296	2.70326	-10.3298	2.75231	-15.3233	2.71886	-1.54941	2.58305	-7.74231	3.04328	-47.7623	2.82244	-12.4459		2.58878	-68.3972	3.06665	-62.4505	2.21833	43.3965	2.72521	-5.98863	2.56778	11.3281	2.7775	-12.7406	2.64242	-4.37597	2.7999	-10.5908	2.54564	8.36065	2.98352	-28.3588		2.68141	1.91433	2.76405	-16.96	2.77933	-19.066	2.56298	5.34239
2.92059	-9.81812	2.76794	-7.06829	2.73486	-0.781109	2.92059	-9.81812	2.67552	4.07973	2.83686	-13.5765	2.81461	-1.06846	2.66316	-5.49695	3.09321	-42.1155	2.82398	-1.33972		2.63598	-62.4409	3.09911	-54.8293	2.4018	33.9842	2.86636	-10.6264	2.64924	13.4198	2.78453	-2.25182	2.68968	1.57336	2.92324	-13.2197	2.7229	-0.350979	3.09036	-29.1294		2.89962	-11.4153	2.80086	-9.83109	2.86911	-17.9095	2.71569	-0.600869
3.00886	-8.49082	2.92699	-13.7249	2.81327	1.65636	3.00886	-8.49082	2.86838	-6.38988	2.91711	-11.3444	2.92011	-1.68643	2.73674	-2.51505	3.12846	-34.8114	2.95869	-5.25108		2.78599	-68.0802	3.20566	-55.5641	2.42445	42.7091	2.94597	-8.32318	2.70024	18.9467	2.93732	-8.20147	2.9002	-10.8886	3.07519	-19.0743	2.83008	-1.15977	3.23291	-33.927		2.85301	5.1205	2.94387	-14.6783	2.86921	-6.63984	2.81647	-0.68722
3.10809	-8.39947	2.98644	-9.14982	2.91581	1.37303	3.10809	-8.39947	2.95652	-5.04955	2.97035	-6.06719	3.0036	0.177703	2.88826	-8.32182	3.28822	-41.5505	3.08904	-8.67245		2.96671	-77.1816	3.28164	-52.8511	2.62093	31.8289	2.99479	-2.54777	2.75923	23.5722	2.96637	-0.195782	2.89603	0.861571	3.06594	-6.74968	2.99669	-8.67075	3.29085	-29.1824		3.02385	-2.8667	2.9826	-7.76569	2.95216	-4.71385	2.86037	5.64098
3.16712	-3.77468	3.07345	-7.68247	3.07238	-5.00464	3.16712	-3.77468	3.09281	-9.13823	3.10108	-9.52813	3.08276	2.53061	2.99803	-9.42168	3.33024	-35.0101	3.12505	-1.45269		2.96184	-65.3537	3.37261	-51.8279	2.72091	31.8331	3.19092	-13.3855	2.88812	20.3147	3.11849	-6.0703	3.02866	-2.81647	3.23688	-14.747	3.12054	-11.3591	3.29209	-18.0438		3.10773	-1.04668	3.1254	-12.5896	3.10415	-10.5743	3.01859	-0.923388
3.3274	-10.569	3.24895	-16.1944	3.24126	-12.7709	3.3274	-10.569	3.17513	-7.1417	3.13541	-2.11828	3.16744	4.26007	3.09147	-8.67934	3.6036	-54.5595	3.22711	-1.68255		3.04131	-63.0374	3.49117	-53.9166	2.82695	31.1532	3.19678	-2.76405	3.24734	-8.91953	3.25886	-10.6189	3.2437	-15.7895	3.2787	-8.18183	3.14186	-2.48413	3.47324	-27.195		3.18421	1.60777	3.19404	-9.04977	3.18505	-8.41629	3.09086	2.20589
3.38463	-5.74155	3.2395	-3.84916	3.27647	-5.46165	3.38463	-5.74155	3.18612	2.90033	3.30162	-9.58016	3.23734	7.65702	3.19206	-8.74338	3.72161	-56.5899	3.32707	-1.67578		3.07252	-55.2778	3.5225	-46.1673	2.81188	44.1319	3.22513	5.31948	3.37041	-11.5207	3.38038	-13.0417	3.11782	9.6868	3.36597	-6.74269	3.19522	2.77719	3.52711	-21.9925		3.31608	-1.98448	3.29791	-9.48309	3.25885	-5.45881	3.23766	-3.07121
3.50413	-7.93603	3.39074	-9.62544	3.41074	-9.32453	3.50413	-7.93603	3.32543	-1.53056	3.39208	-8.49997	3.41592	-1.20352	3.2419	-3.08296	3.78118	-52.0295	3.43256	-2.29228		3.07564	-44.3516	3.61209	-44.9894	2.85361	50.7049	3.41307	-4.59401	3.51178	-16.186	3.40158	-4.15098	3.3594	-6.27764	3.49954	-10.5249	3.3545	-3.90772	3.65115	-24.7025		3.46163	-7.11927	3.43819	-14.0227	3.40774	-10.9687	3.30236	0.911208
3.62116	-9.85307	3.43118	-2.906	3.47193	-4.94532	3.62116	-9.85307	3.52575	-12.8408	3.48804	-8.0398	3.51614	-1.22633	3.41781	-11.6414	3.8842	-52.3693	3.58802	-8.54516		3.27815	-55.9106	3.8023	-55.1581	2.97514	48.2775	3.51629	-4.9536	3.51145	-4.87007	3.48553	-2.33728	3.39298	1.21501	3.58948	-9.38654	3.50768	-9.9037	3.6581	-14.2071		3.45296	5.13793	3.50437	-10.2051	3.4901	-8.97596	3.43713	-3.00851
3.7454	-12.5824	3.61261	-12.0873	3.60563	-8.74339	3.7454	-12.5824	3.58396	-8.12475	3.62915	-12.6726	3.66553	-6.79348	3.6092	-21.9456	4.03791	-58.4246	3.64275	-3.43699		3.15321	-30.5412	3.89778	-54.6438	2.98477	58.4703	3.57672	-0.48713	3.61304	-5.04902	3.62093	-6.32647	3.45743	5.22515	3.65701	-5.72117	3.54919	-3.30628	3.79611	-18.4929		3.6039	-0.605248	3.61542	-11.4483	3.57528	-7.30203	3.48639	2.71529
3.76397	-3.39431	3.68232	-8.66829	3.65557	-3.09515	3.76397	-3.39431	3.64789	-4.05329	3.71232	-10.7696	3.70762	-0.261093	3.61243	-11.0296	4.04941	-48.4433	3.7308	-2.08694		3.25722	-30.9929	3.98939	-53.6938	3.16398	49.539	3.64059	3.59133	3.74998	-9.21449	3.69819	-3.75796	3.58778	1.80434	3.70258	0.42115	3.68702	-7.57152	3.88018	-16.6961		3.69381	0.534906	3.7196	-11.9166	3.61144	-0.0983345	3.63225	-2.45495
3.91363	-8.99093	3.84852	-16.1322	3.78547	-6.46468	3.91363	-8.99093	3.81164	-11.2402	3.83514	-13.3396	3.75721	5.42674	3.84662	-26.1604	4.0967	-42.4969	3.81215	0.0180745		3.54242	-51.8775	4.08468	-53.1579	3.46224	27.1803	3.83651	-7.22308	3.82842	-6.78294	3.82168	-6.4029	3.66153	4.76725	3.88356	-8.70767	3.74302	-2.60785	3.99662	-18.5493		3.79015	0.950307	3.86591	-17.1364	3.8508	-15.8115	3.66741	4.85831
4.08084	-16.566	3.9217	-13.1051	3.94599	-13.2875	4.08084	-16.566	3.98922	-19.9854	3.9083	-10.308	3.9026	0.310113	3.73934	-2.78134	4.21914	-45.0264	4.00676	-10.6496		3.71983	-60.607	4.14698	-48.9014	3.70527	11.051	3.84106	3.54492	3.87592	-0.861294	3.96963	-11.8065	3.7772	3.00164	3.94417	-4.26177	3.84821	-3.19088	4.06371	-14.8367		3.90815	-1.07775	3.87672	-7.07542	3.87626	-7.4027	3.76314	5.34127
4.07271	-4.36781	4.00961	-11.7391	4.01164	-9.41161	4.07271	-4.36781	3.98098	-7.77546	4.02346	-12.0137	3.98398	2.41197	3.86311	-5.45903	4.34659	-48.1216	4.02824	-1.79158		3.58868	-34.5368	4.22648	-46.5859	3.76964	15.0711	4.03576	-7.13126	3.97781	-1.07355	3.96651	-0.173783	3.89041	1.51331	4.13037	-13.9789	3.92397	-0.456251	4.18739	-17.5063		4.00029	-0.190262	3.95716	-4.86605	3.95114	-4.56539	3.82275	9.89806
4.17684	-4.82963	4.12554	-13.534	4.0921	-7.20502	4.17684	-4.82963	4.13382	-13.7314	4.07625	-6.68492	4.06912	4.0899	3.9702	-6.2563	4.44972	-48.4731	4.1525	-4.52465		3.75386	-41.8863	4.35467	-49.7607	3.88943	12.8401	4.14211	-7.8439	4.07509	-0.76604	4.07371	-0.981808	3.93587	7.66643	4.12632	-2.2409	3.98314	4.14956	4.23146	-11.1978		4.08846	1.14602	4.0979	-9.45716	4.10175	-10.2706	3.97123	4.43228
4.35393	-13.5194	4.19978	-10.6265	4.15669	-3.20952	4.35393	-13.5194	4.22021	-12.1934	4.18129	-7.24866	4.15019	6.22667	4.01934	-0.517743	4.59414	-53.4818	4.23028	-2.01632		3.9053	-47.6866	4.42364	-46.256	4.25925	-17.5886	4.1363	4.09315	4.08477	9.42037	4.23395	-7.77142	4.1335	-3.34237	4.28808	-9.20198	4.12034	-0.043755	4.3326	-11.3253		4.22113	-2.53597	4.21967	-11.9095	4.18459	-8.33123	4.03914	8.05242
4.44155	-12.119	4.297	-10.3102	4.24169	-1.51621	4.44155	-12.119	4.23597	-2.68959	4.28555	-7.72429	4.21292	10.4316	4.25182	-15.4557	4.58881	-41.602	4.40339	-10.2591		3.96807	-43.4872	4.42998	-35.6892	4.42051	-24.4962	4.21883	6.06664	4.18973	8.86159	4.32618	-6.89118	4.13414	7.86492	4.3388	-3.64128	4.22623	-0.707067	4.49583	-18.4562		4.27874	2.24615	4.22052	-0.72433	4.25019	-4.44908	4.07225	15.5978
4.52201	-9.9113	4.41886	-12.7728	4.28337	5.06387	4.52201	-9.9113	4.45555	-16.1727	4.37527	-6.56099	4.33209	8.2725	4.31237	-11.004	4.68893	-41.614	4.47812	-7.40747		4.06389	-43.0141	4.58628	-42.0341	4.47128	-18.9417	4.33172	4.61628	4.32285	5.12758	4.41128	-5.20773	4.33656	-3.68337	4.60092	-21.9208	4.32895	-1.0125	4.50963	-8.73352		4.3464	5.89628	4.30369	1.1757	4.36112	-5.67771	4.26843	4.75256
4.54182	-0.862709	4.42683	-2.39252	4.37119	6.43992	4.54182	-0.862709	4.48039	-7.69228	4.46166	-5.02203	4.44639	6.66204	4.45408	-15.7051	4.85427	-48.9821	4.51735	-0.551033		4.04234	-29.3048	4.74048	-48.1428	4.54942	-16.4762	4.46052	1.37236	4.31064	17.7829	4.49522	-3.39235	4.42152	-1.98485	4.61322	-12.0262	4.40933	1.20205	4.68387	-17.1052		4.58335	-9.54771	4.48587	-8.08877	4.46396	-5.99502	4.38053	3.38897
4.77942	-16.3767	4.65137	-16.4356	4.51312	1.71333	4.77942	-16.3767	4.55489	-4.81362	4.61235	-10.7336	4.57096	3.89283	4.49077	-8.56334	4.91444	-44.4883	4.63637	-2.69413		4.13923	-28.9529	4.71895	-34.4325	4.59641	-10.4957	4.5734	-0.0763554	4.39223	19.8596	4.6172	-5.86696	4.43415	7.86954	4.64625	-4.46996	4.5957	-8.53799	4.77302	-15.8809		4.63152	-3.70011	4.4989	1.72269	4.59568	-9.56874	4.46093	5.60165
4.81853	-9.50599	4.78015	-19.6789	4.73612	-12.1556	4.81853	-9.50599	4.72318	-12.5122	4.7043	-9.8213	4.6636	4.72457	4.60459	-10.1187	4.97667	-40.2274	4.82096	-12.2319		4.27306	-32.7672	4.94017	-48.0989	4.75008	-16.5478	4.67846	-0.644112	4.4632	23.1341	4.66976	-0.513067	4.61262	-0.977959	4.66697	4.47522	4.59048	3.33023	4.91651	-20.7845		4.71745	-2.11116	4.69486	-9.09677	4.66161	-5.7233	4.5403	7.92952
4.92193	-9.88476	4.82382	-13.3232	4.75885	-3.43946	4.92193	-9.88476	4.7882	-8.5637	4.81857	-11.4272	4.74989	6.27282	4.66868	-6.06611	5.11879	-44.9765	4.8218	-1.04565		4.32137	-26.9355	4.96199	-39.2768	4.82854	-14.1172	4.7603	1.40766	4.50161	30.0803	4.74641	2.12391	4.75743	-6.02894	4.85746	-5.72661	4.70859	1.28902	4.98782	-17.5484		4.77462	2.72081	4.63063	9.42775	4.78985	-8.90479	4.65801	5.93315
5.04681	-12.6872	4.90105	-10.7529	4.88003	-5.82565	5.04681	-12.6872	4.87262	-6.80308	4.90009	-9.3381	4.86393	4.69229	4.79564	-9.1046	5.20785	-43.7423	4.90259	1.1227		4.3937	-23.8138	5.08886	-42.3036	4.96438	-18.1572	4.85514	1.99395	4.58496	31.9587	4.94434	-8.91728	4.78094	2.59949	4.92281	-1.81554	4.83263	-1.42105	5.0941	-18.255		4.85768	4.63391	4.82878	-1.63788	4.89988	-10.0333	4.7238	9.79371
5.10225	-7.65708	5.0635	-17.7932	4.98447	-6.32325	5.10225	-7.65708	4.97546	-7.12069	4.96916	-5.84606	5.03054	-2.81832	4.92239	-12.1181	5.2356	-35.593	4.98698	2.88605		4.61307	-37.2758	5.17926	-41.2155	5.02073	-13.2335	4.91935	6.03411	4.55408	46.7198	5.05234	-9.81549	4.89378	1.15291	5.09849	-10.346	4.89663	2.64129	5.09894	-7.5222		4.97292	2.91667	4.90453	1.10035	4.94964	-4.3635	4.84073	7.88583
5.14659	-1.37607	5.11	-11.7581	5.17692	-16.7472	5.14659	-1.37607	5.06879	-6.36512	5.12399	-12.0247	5.10472	0.0965091	4.95499	-4.51412	5.38475	-41.1341	5.10284	1.09961		4.68545	-34.1591	5.27406	-40.6248	5.16482	-18.2039	5.088	-1.70448	4.61544	51.0788	5.12365	-6.57568	4.95086	5.99486	5.17758	-7.98429	4.96854	5.81069	5.25519	-13.8653		5.16176	-7.10011	5.07647	-7.00991	5.07082	-6.74883	4.91609	10.6661
5.30075	-7.47935	5.22475	-13.4184	5.13807	-1.08623	5.30075	-7.47935	5.19494	-9.31086	5.1505	-3.73223	5.22092	-1.72842	5.09506	-9.03069	5.47171	-39.6619	5.22003	-0.83683		4.79207	-34.9047	5.36973	-40.1322	5.22564	-13.7845	5.16724	0.640393	4.70998	51.6945	5.234	-7.73942	5.05638	5.37505	5.29028	-9.4132	5.02135	11.1339	5.29068	-6.58869		5.09742	11.4354	5.19858	-9.5005	5.15148	-4.56415	5.09564	1.69592
5.45581	-13.6856	5.24941	-4.92005	5.19907	3.31457	5.45581	-13.6856	5.24138	-3.26749	5.31713	-11.2423	5.2573	5.44901	5.23625	-13.6736	5.58413	-41.0616	5.25304	6.72123		4.92959	-39.1342	5.56998	-51.4335	5.36032	-17.6947	5.26621	0.76041	4.74615	58.8939	5.31588	-5.69192	5.19699	0.796741	5.387	-9.03871	5.21994	0.0159519	5.41527	-9.361		5.25982	4.40062	5.28036	-7.44248	5.21523	-0.473343	5.07085	15.771
5.56696	-14.9382	5.45543	-16.8736	5.36043	-3.60294	5.56696	-14.9382	5.506	-21.8291	5.382	-7.27654	5.44197	-4.09813	5.3128	-11.0259	5.70183	-43.057	5.43401	-2.40818		4.95249	-30.4381	5.47568	-29.5168	5.40638	-11.6094	5.36903	0.445783	4.9818	43.5968	5.51049	-16.3574	5.31839	-1.61525	5.45262	-5.15773	5.3115	0.969672	5.56004	-14.4095		5.41685	-2.02906	5.3451	-3.46357	5.38355	-8.17478	5.29274	2.02574
5.63929	-11.8135	5.46158	-6.28734	5.45202	-2.65211	5.63929	-11.8135	5.52105	-12.2456	5.59338	-19.8331	5.54916	-4.90729	5.3842	-7.79793	5.78475	-41.1289	5.55444	-4.70961		5.13235	-39.4432	5.65702	-38.6859	5.53922	-15.3116	5.39877	8.37275	4.93714	59.9121	5.58046	-12.9673	5.40781	-0.419466	5.47818	3.24092	5.35915	6.8748	5.6514	-13.4343		5.43562	7.13305	5.45278	-4.32597	5.44142	-3.41967	5.30886	11.4878
5.79047	-17.5812	5.60847	-11.5736	5.59292	-7.26243	5.79047	-17.5812	5.58455	-8.12595	5.52031	-0.310731	5.57586	3.36239	5.5421	-14.3246	5.83547	-35.5702	5.63662	-2.69791		5.25147	-41.5987	5.763	-39.3558	5.59261	-10.0534	5.57103	0.227837	5.2264	38.5676	5.51723	5.44523	5.45842	5.15238	5.71386	-12.0569	5.47268	5.35031	5.64375	-1.29231		5.54525	6.04913	5.60392	-10.0912	5.57043	-6.68795	5.40377	12.0626
5.91177	-19.98	5.79335	-21.1436	5.67534	-5.27678	5.91177	-19.98	5.73689	-14.0254	5.62508	-0.844556	5.61559	10.1608	5.61062	-10.7724	5.92312	-34.1763	5.72992	-1.9395		5.23497	-28.459	5.87074	-40.2237	5.74518	-15.9807	5.67403	-0.106772	5.51687	17.0883	5.68608	-2.31626	5.55549	5.48464	5.76867	-6.95746	5.59029	3.36597	5.82739	-10.7246		5.7069	-0.90083	5.67842	-7.21166	5.69748	-9.73591	5.55976	5.75033
5.8874	-5.94944	5.82155	-13.0439	5.78289	-6.12653	5.8874	-5.94944	5.82524	-12.7083	5.75677	-4.41355	5.78898	1.88709	5.71461	-11.2189	5.96543	-27.6692	5.90154	-10.0139		5.32785	-27.6537	5.88534	-30.5883	5.8213	-13.2871	5.72351	5.5937	5.5907	20.0396	5.78615	-2.3194	5.65231	5.84527	5.80154	0.617207	5.7173	0.321439	5.81069	2.43752		5.79511	0.430485	5.75201	-4.2306	5.73939	-3.1815	5.56546	16.3861
6.00023	-7.39138	5.88774	-9.22788	5.84526	-1.88019	6.00023	-7.39138	5.91304	-11.3298	5.95954	-15.9994	5.88429	2.4179	5.87429	-17.9467	6.04137	-24.9541	5.95813	-5.11577		5.44768	-29.8889	6.06374	-39.4264	6.01472	-23.8211	5.93275	-6.72282	5.71135	17.7116	5.91569	-5.64732	5.74601	6.55835	5.96678	-6.73664	5.73126	10.0258	6.03058	-11.0824		5.80842	10.2093	5.88775	-8.25793	5.74894	7.02325	5.78854	2.50725
6.04233	-0.85786	6.04936	-16.1752	5.93654	-0.894489	6.04233	-0.85786	5.91911	-0.732897	5.9423	-2.77344	5.93948	7.47399	5.88203	-7.53952	6.16166	-27.2406	6.00489	0.890718		5.53177	-28.0939	6.09003	-31.1083	6.07683	-19.5465	5.93218	4.62303	5.91283	6.26774	5.96523	0.047236	5.8912	1.46393	6.06705	-6.76328	5.9559	-4.02851	6.16507	-14.9709		5.93967	6.68685	5.94012	-2.88365	5.9958	-9.53615	5.74342	18.8747
6.17144	-4.13709	6.05887	-5.96763	6.04295	-1.61468	6.17144	-4.13709	6.15948	-16.5601	6.10133	-9.42582	6.07409	3.57264	6.069	-17.3449	6.26384	-27.4856	6.16393	-5.76549		5.67104	-32.521	6.22227	-34.7405	6.09659	-10.4954	6.03204	4.64313	6.06351	0.552975	6.11744	-5.83729	5.97643	3.13072	6.24301	-15.3255	5.95733	7.08889	6.1418	-1.06796		6.09433	0.524789	6.15327	-15.6407	6.08301	-8.09087	5.97423	4.12432
6.28481	-5.6405	6.16285	-6.41374	6.12351	0.580268	6.28481	-5.6405	6.12623	-1.52927	6.24918	-14.8183	6.16777	4.28799	6.07743	-7.01586	6.39354	-30.8337	6.27248	-6.72698		5.72941	-27.8251	6.25027	-26.6153	6.27647	-19.5033	6.15438	2.12695	6.22171	-6.00978	6.22246	-6.39986	6.11678	-1.41754	6.25498	-5.39424	6.10594	1.60796	6.36812	-15.3135		6.14443	6.15465	6.18591	-8.04113	6.13098	-2.21912	5.97749	15.0355
6.44913	-12.89	6.33129	-14.1301	6.29148	-7.08304	6.44913	-12.89	6.21383	-0.127478	6.29587	-8.80134	6.25687	5.51872	6.20291	-9.88642	6.53293	-35.275	6.38055	-7.63514		5.93359	-39.5734	6.38459	-30.482	6.29548	-10.3673	6.18269	10.2155	6.39051	-13.7686	6.30608	-4.54775	6.15328	5.74607	6.25024	6.42234	6.10993	12.4377	6.43922	-12.0521		6.37036	-8.04599	6.24664	-3.60984	6.26604	-6.17007	6.18803	2.57086
6.53777	-11.6042	6.38628	-9.05169	6.30354	2.83739	6.53777	-11.6042	6.37595	-7.13	6.35772	-4.49481	6.34119	7.28974	6.25743	-4.75473	6.61312	-33.0391	6.46844	-6.26676		5.89556	-24.0044	6.59954	-43.4415	6.39224	-10.0004	6.3152	6.55358	6.45131	-9.34631	6.40446	-4.36219	6.28507	2.16323	6.44436	-4.18899	6.27008	5.65584	6.51011	-8.76878		6.36466	3.87709	6.37575	-6.88877	6.35129	-4.50281	6.26801	4.83029
6.6742	-15.7091	6.50272	-10.903	6.46895	-4.53691	6.6742	-15.7091	6.47664	-7.20508	6.54027	-13.8001	6.5238	-2.02465	6.40243	-9.82661	6.69183	-30.6368	6.58711	-8.36985		6.02418	-27.2309	6.548	-26.3466	6.47843	-8.44186	6.42456	5.50121	6.55513	-9.77681	6.48372	-2.01912	6.36486	4.44468	6.67629	-19.0639	6.41893	0.148143	6.5984	-7.44679		6.47902	2.2596	6.45645	-4.70935	6.4064	0.562752	6.35289	6.53706
6.7436	-12.2538	6.59783	-10.3492	6.46865	6.77714	6.7436	-12.2538	6.58526	-8.1739	6.59852	-9.08797	6.62001	-1.59525	6.47986	-7.27866	6.77418	-28.6456	6.68413	-8.03141		6.1943	-35.1384	6.73124	-35.7302	6.62864	-14.1029	6.40618	18.8554	6.63743	-7.78006	6.44907	13.1705	6.49321	1.24935	6.68813	-9.11759	6.48265	4.2406	6.78161	-16.8303		6.67747	-8.84096	6.5808	-7.45274	6.61406	-11.5752	6.42537	9.64296
6.77859	-4.91792	6.66079	-6.16947	6.665	-4.087	6.77859	-4.91792	6.77895	-18.7365	6.71106	-10.4978	6.65966	5.2131	6.60347	-9.93806	6.98593	-41.2466	6.63769	8.48618		6.22719	-27.5681	6.76488	-28.242	6.76444	-18.1396	6.61485	6.60386	6.72993	-6.93279	6.66999	-0.462381	6.55352	5.72718	6.78518	-8.78154	6.51023	12.4099	6.8144	-9.24898		6.66046	4.35705	6.65905	-4.99723	6.71191	-11.33	6.56517	5.15558
6.90695	-8.11242	6.75883	-5.94621	6.76163	-3.70425	6.90695	-8.11242	6.85729	-16.2898	6.82393	-11.9441	6.8329	-3.04396	6.74629	-14.7655	7.02377	-34.2353	6.86257	-5.59464		6.32785	-27.6412	6.90999	-33.3245	6.90274	-22.4576	6.68775	9.66315	6.91727	-16.7824	6.76706	-0.128201	6.63365	7.97019	6.93782	-14.7147	6.72427	-0.450484	6.90657	-8.36471		6.74804	5.75983	6.7435	-3.24024	6.75156	-4.52019	6.698	1.45456
7.02399	-10.0295	6.92892	-13.8486	6.82042	0.945712	7.02399	-10.0295	6.99136	-20.1293	6.86063	-4.80189	6.97388	-7.66349	6.86987	-17.4216	7.05564	-26.5502	6.8887	2.73838		6.43932	-28.9332	7.06965	-40.0486	6.88971	-9.70853	6.85231	2.38586	6.96379	-10.7508	6.91708	-5.76558	6.83365	-3.30585	7.0062	-11.1446	6.7356	9.55155	6.97316	-4.59659		6.85762	4.6809	6.9016	-9.78883	6.83522	-2.67434	6.79168	2.1696
7.06753	-3.65875	7.0447	-15.6252	6.95908	-3.41213	7.06753	-3.65875	7.02472	-12.6107	6.99101	-8.22294	6.97828	3.11984	6.85426	-4.3808	7.21874	-33.6654	7.04084	-3.13953		6.48954	-23.3174	7.06552	-28.301	6.98731	-9.43646	6.97661	-0.350134	7.07403	-11.9043	7.01286	-5.28614	6.88212	2.5082	7.0891	-9.21244	6.8218	11.1089	7.12315	-10.2326		6.92973	7.82903	7.00687	-10.3801	6.98116	-7.85209	6.84825	7.06864
7.25373	-13.3752	7.07546	-7.81442	7.08077	-5.85481	7.25373	-13.3752	7.15311	-15.809	7.12372	-11.9083	7.08696	2.14279	7.00626	-10.2424	7.28504	-29.8637	7.11969	-0.7512		6.64172	-29.2007	7.07281	-17.8406	7.07178	-7.6832	6.97834	10.7359	7.15296	-9.52771	7.02755	4.33936	7.0383	-3.82555	7.23321	-14.1829	7.02907	-0.987241	7.17462	-4.75904		7.08145	1.99777	7.08211	-7.58537	7.01505	-0.393015	6.96132	5.59652
7.28246	-5.33327	7.33332	-25.6147	7.09394	3.93938	7.28246	-5.33327	7.29976	-21.0672	7.18587	-7.63503	7.21872	-1.43605	7.15003	-15.1763	7.3525	-26.1919	7.22853	-1.74602		6.70134	-24.646	7.24728	-26.2346	7.18602	-9.28842	7.07207	11.4471	7.29314	-14.058	7.12046	5.14277	7.01589	9.98066	7.27276	-7.36205	7.17021	-5.62539	7.25143	-2.14242		7.06067	15.6213	7.17699	-7.0042	7.12808	-1.85867	7.05548	6.25647
7.26009	8.47136	7.28339	-8.70335	7.30394	-8.46288	7.26009	8.47136	7.31319	-11.3009	7.29838	-9.04149	7.30588	0.0141264	7.19363	-8.81262	7.41147	-21.5633	7.2889	2.72553		6.69125	-12.2286	7.31735	-22.8546	7.25196	-5.44483	7.23237	4.64945	7.42596	-17.7587	7.19087	8.48277	7.22946	-2.82534	7.37039	-7.09119	7.14718	8.25115	7.34555	-1.47869		7.28298	1.82959	7.33738	-13.8123	7.24942	-4.26236	7.11869	10.4075
7.4023	3.71532	7.41874	-12.6874	7.32063	0.934322	7.4023	3.71532	7.44295	-14.6537	7.39574	-8.73922	7.45371	-5.37848	7.31187	-10.8668	7.55769	-26.775	7.37972	3.76393		6.84168	-17.9144	7.44154	-25.5787	7.45069	-16.578	7.35101	2.55128	7.50422	-15.3055	7.38811	-2.47992	7.28276	2.4442	7.45263	-5.08378	7.34126	-2.35677	7.53714	-11.8066		7.37532	2.69547	7.43836	-13.9196	7.44094	-14.5809	7.24804	7.09887
7.50893	2.97109	7.49797	-10.343	7.39876	3.40334	7.50893	2.97109	7.52297	-12.3963	7.46406	-5.1624	7.4957	1.1672	7.40705	-10.3207	7.65526	-26.4992	7.59979	-9.77523		6.97822	-22.0342	7.52993	-24.2644	7.50043	-10.9087	7.39224	9.18265	7.53545	-7.54968	7.47211	-0.671229	7.37921	2.84659	7.61065	-11.6237	7.35494	7.37938	7.62231	-10.1328		7.45746	4.71162	7.47331	-6.57953	7.42133	-1.08806	7.27703	15.1084
7.63149	0.431095	7.59161	-9.62314	7.57604	-5.30974	7.63149	0.431095	7.69373	-20.374	7.58631	-7.66759	7.56309	4.84677	7.45261	-4.1781	7.73701	-24.4397	7.67345	-6.80194		7.03706	-17.3915	7.65188	-26.7357	7.62924	-14.1565	7.59272	-2.14467	7.729	-18.0989	7.54336	2.57527	7.45489	5.59071	7.69371	-9.70988	7.51777	0.29481	7.62322	1.0428		7.47469	14.0483	7.69978	-20.84	7.54013	-3.20467	7.43993	8.01642
7.72863	0.758343	7.72196	-13.0441	7.61563	1.5062	7.72863	0.758343	7.7576	-16.2959	7.61186	0.732944	7.72533	-2.17009	7.58659	-8.008	7.84363	-25.1855	7.80443	-10.2933		7.198	-24.2628	7.70965	-21.9685	7.73247	-14.5186	7.61236	6.92139	7.79652	-14.4346	7.62938	4.15519	7.61349	-1.01529	7.74936	-4.70406	7.51886	11.4523	7.74152	-1.01908		7.57349	14.1861	7.68585	-7.98835	7.6179	-0.694504	7.5311	9.01363
7.86452	-3.28506	7.83496	-14.5068	7.71715	1.33749	7.86452	-3.28506	7.81634	-11.6397	7.87738	-17.9289	7.76343	4.81283	7.71838	-11.5902	7.99939	-31.472	7.94248	-14.5813		7.22166	-15.6514	7.80786	-21.762	7.80827	-11.7884	7.75052	2.62167	7.90105	-14.9451	7.73916	3.05658	7.70287	0.183812	7.85385	-5.20704	7.71112	1.04842	7.88565	-5.99513		7.71845	9.11778	7.83036	-13.0052	7.70121	1.1914	7.65551	6.2626
7.99795	-7.05101	7.8936	-9.84033	7.89114	-7.00518	7.99795	-7.05101	7.89734	-9.49364	7.98477	-18.7586	7.93105	-2.81084	7.75144	-4.03771	8.11618	-33.3642	7.94929	-4.07004		7.44462	-29.5169	7.8834	-18.9991	7.86347	-6.73487	7.79766	8.58692	7.97864	-12.4169	7.77078	10.7717	7.77912	2.86446	7.8846	2.60662	7.74964	7.98363	8.03204	-11.2254		7.82889	7.94243	7.91084	-10.8008	7.95997	-16.7099	7.63644	19.6932
8.12089	-9.6342	8.07572	-19.0997	8.00552	-8.62399	8.12089	-9.6342	7.99121	-8.79789	8.07976	-18.1887	7.95677	5.56857	7.91304	-10.9817	8.1607	-27.1067	7.9776	4.018		7.4711	-21.2243	8.06425	-28.1132	8.05983	-17.6001	7.92309	5.72269	7.98633	-2.00561	7.94589	2.30552	7.82402	9.08102	8.06689	-6.66928	7.91533	0.576315	8.09674	-7.24344		7.89441	11.8336	7.9375	-2.5261	7.99996	-9.93854	7.81675	10.6379
8.13456	0.105458	8.11829	-12.6195	8.01999	1.02403	8.13456	0.105458	8.10446	-10.29	8.1524	-15.0989	8.10152	0.523412	7.95324	-4.2356	8.33487	-35.4698	8.11736	-0.463309		7.57905	-22.1194	8.14902	-26.3914	8.02447	-2.33295	8.01463	6.68035	8.14333	-8.43339	8.01764	5.49523	7.98562	2.13595	8.14608	-4.31924	8.02037	0.0100042	8.17368	-4.64199		8.09294	0.723048	8.14171	-14.2753	8.04875	-4.16027	8.02718	-1.81515
8.28754	-5.86494	8.28598	-20.2511	8.24262	-12.8034	8.28754	-5.86494	8.19236	-8.92144	8.14953	-3.49362	8.16125	5.06748	8.09963	-9.46378	8.38694	-30.0625	8.23074	-1.96978		7.66434	-20.459	8.22731	-23.9379	8.10079	0.338984	8.07829	10.7821	8.16673	0.207042	8.12378	4.80576	8.16119	-6.38416	8.35992	-17.1535	8.06285	6.49875	8.30114	-7.73754		8.18568	1.54404	8.24587	-14.7419	8.19549	-9.42815	8.07098	4.52474
8.36087	-2.85317	8.30163	-10.7362	8.26195	-3.7035	8.36087	-2.85317	8.28625	-8.22899	8.37115	-17.2054	8.2711	3.95909	8.14939	-3.79506	8.5829	-40.8832	8.26107	5.88992		7.69384	-12.5068	8.304	-21.3047	8.30813	-11.7644	8.23659	4.21092	8.34875	-9.04284	8.27286	-0.724767	8.20091	0.415325	8.25899	5.51018	8.07664	16.2232	8.39413	-6.94587		8.26843	3.49204	8.27439	-6.67667	8.31759	-11.917	8.08833	13.8482
8.48632	-5.71878	8.42966	-13.8947	8.37665	-5.35886	8.48632	-5.71878	8.34863	-3.98312	8.4355	-13.1798	8.39945	0.764279	8.34987	-15.1251	8.56559	-27.6523	8.45004	-4.14109		7.80553	-13.8237	8.42704	-23.899	8.42538	-13.7092	8.28376	10.1728	8.37033	-0.197499	8.3034	7.11228	8.33063	-2.93368	8.50207	-10.6216	8.23056	10.1436	8.47628	-4.93196		8.39632	0.348609	8.39352	-8.83131	8.3234	-1.2916	8.13621	19.7273
8.5675	-3.59243	8.52956	-13.8807	8.44992	-2.34171	8.5675	-3.59243	8.51293	-11.2315	8.46761	-5.51893	8.48887	1.96009	8.42147	-11.9187	8.65523	-26.483	8.56382	-5.69256		7.9651	-20.5406	8.56769	-28.4792	8.46552	-6.95644	8.368	11.9532	8.5249	-6.3504	8.39963	7.54164	8.42383	-2.16549	8.53402	-2.94331	8.36068	6.74792	8.58596	-6.02244		8.5197	-2.28617	8.45471	-4.45159	8.53603	-13.9903	8.31738	10.5751
8.59443	4.65214	8.57486	-7.70944	8.62768	-11.108	8.59443	4.65214	8.64001	-14.2819	8.59845	-8.99316	8.49671	12.3561	8.3534	7.03773	8.75259	-26.1838	8.65556	-4.75915		8.04683	-18.4783	8.58265	-18.8837	8.47814	2.90015	8.49156	9.30043	8.58785	-2.1713	8.46985	10.9033	8.4593	5.11503	8.67971	-8.09263	8.53299	-1.4052	8.64522	-1.42602		8.60567	-0.702212	8.67027	-17.4813	8.50549	0.736019	8.48715	2.70842
8.78222	-5.2437	8.77127	-18.58	8.615	1.60137	8.78222	-5.2437	8.72098	-12.1326	8.74499	-14.2377	8.73426	-3.15439	8.54345	-3.11514	8.86568	-27.6584	8.73042	-1.92084		8.12122	-15.5891	8.73735	-25.049	8.67628	-8.16643	8.52767	16.5097	8.74046	-8.10433	8.69806	-3.55111	8.58787	1.89464	8.74325	-3.97766	8.58438	4.07853	8.81489	-9.28257		8.67866	2.34619	8.67524	-6.76016	8.7128	-11.3635	8.57067	4.56879
8.9497	-12.8504	8.80611	-11.2294	8.77904	-5.61844	8.9497	-12.8504	8.76409	-5.71374	8.89669	-20.0639	8.84875	-4.78646	8.67443	-6.60588	8.93268	-23.935	8.87284	-6.70214		8.25018	-18.8537	8.81229	-22.2179	8.77441	-7.95429	8.77948	-0.60792	8.87983	-12.543	8.81754	-5.74516	8.71966	-1.68818	8.84822	-4.53413	8.69889	2.44368	8.95071	-13.3209		8.79406	0.612327	8.84935	-15.1149	8.84399	-14.8772	8.63765	8.29411
9.03066	-10.6991	8.85566	-5.53645	8.78414	5.08766	9.03066	-10.6991	8.90291	-10.0881	8.87925	-6.81477	8.90585	0.0535135	8.7951	-8.93442	8.97998	-17.9903	8.88047	3.71744		8.31939	-15.38	8.92654	-23.8209	8.86283	-6.64704	8.77704	10.9494	8.95034	-9.21687	8.85052	1.81802	8.80933	-0.520798	8.9776	-7.8433	8.73189	10.0009	8.89674	4.04499		8.86212	4.21593	8.85785	-4.79286	8.85062	-4.3436	8.74391	7.59002
9.10037	-7.27871	9.00161	-10.7164	8.91108	2.052	9.10037	-7.27871	9.03572	-13.7848	9.01021	-10.3023	8.98849	2.01406	8.89915	-9.38751	9.08805	-18.8992	8.95049	7.10071		8.42815	-16.3664	8.9772	-18.2521	8.93982	-4.04999	8.93141	4.8212	8.99442	-2.90872	8.94402	2.55463	8.86071	4.9642	9.10539	-10.9736	8.93325	-1.42802	9.1116	-8.90754		8.98441	1.70413	8.91246	0.328622	9.06455	-17.1892	8.76778	16.1772
9.2282	-10.4134	9.14892	-16.0492	9.03829	-1.01523	9.2282	-10.4134	9.18259	-19.0679	9.12963	-12.4884	9.08609	2.2872	9.00168	-9.67103	9.20015	-20.2623	9.09089	2.54775		8.45718	-8.3611	9.18329	-30.2121	9.01767	-1.55114	8.98828	9.68902	9.11098	-4.77524	9.04521	2.42457	8.98086	2.69417	9.19977	-10.3367	9.00793	1.42867	9.12613	0.732685		9.09373	0.655112	9.1229	-12.1224	9.13853	-14.2518	8.9162	10.7181
9.35995	-13.99	9.13697	-3.42158	9.13377	-0.502923	9.35995	-13.99	9.18085	-7.59054	9.2496	-14.7359	9.14468	6.95927	9.11313	-10.9588	9.25104	-14.7219	9.20177	1.32294		8.54904	-7.44125	9.29567	-31.6039	9.25536	-17.078	9.0573	13.1863	9.16276	0.663305	9.08754	8.93237	9.08137	2.63894	9.28971	-9.19845	9.08093	4.476	9.22843	0.473849		9.14167	6.52931	9.14631	-3.48174	9.13779	-2.887	9.06105	5.66135
9.42128	-9.62435	9.27846	-8.09828	9.24166	-1.38919	9.42128	-9.62435	9.25294	-4.43942	9.23995	-2.36602	9.36765	-6.90701	9.18042	-7.26691	9.39461	-19.6341	9.31511	-0.178545		8.71223	-14.5667	9.34412	-25.7856	9.27105	-7.56753	9.10373	19.2314	9.37129	-11.5752	9.28374	-1.91342	9.21542	-1.19946	9.45101	-16.1077	9.22263	-0.225679	9.38663	-6.08806		9.19113	12.2307	9.26686	-5.79606	9.25574	-4.90846	9.11607	10.7357
9.55464	-13.382	9.48025	-19.5751	9.35161	-2.50969	9.55464	-13.382	9.36468	-5.76045	9.36728	-5.44301	9.374	3.65688	9.34207	-14.2176	9.51628	-22.077	9.42498	-1.29002		8.82504	-16.0097	9.38348	-18.9428	9.3625	-6.60147	9.31879	6.2588	9.38579	-1.9319	9.31871	5.42431	9.29462	1.1488	9.53513	-14.3126	9.24581	8.44026	9.50673	-8.35366		9.30393	10.7894	9.40619	-10.2292	9.41425	-11.5033	9.20663	11.803
9.64382	-12.1577	9.56996	-18.4117	9.41359	1.78148	9.64382	-12.1577	9.57006	-17.6421	9.48515	-7.45453	9.4619	5.02393	9.35489	-4.3823	9.62195	-22.7147	9.5862	-8.1912		8.89125	-12.1973	9.52258	-23.3483	9.50824	-11.7582	9.35257	13.7312	9.44709	2.43378	9.32334	16.1837	9.35444	5.68174	9.57761	-7.82261	9.41943	0.138317	9.55952	-3.02826		9.39508	11.7899	9.49852	-9.36029	9.53214	-13.5181	9.28569	14.166
9.76258	-14.2691	9.53982	-3.73277	9.52849	0.10289	9.76258	-14.2691	9.58435	-7.97222	9.63574	-13.1561	9.55054	6.30785	9.50455	-9.97958	9.67434	-17.344	9.65387	-4.54293		8.96934	-9.72481	9.66753	-28.4126	9.53878	-3.92373	9.52035	6.09083	9.57168	-0.339008	9.51445	5.9123	9.51056	-0.645325	9.74386	-15.2901	9.52917	-0.958091	9.6719	-4.42347		9.47427	14.1385	9.5728	-6.45739	9.60894	-10.8977	9.3432	18.9598
9.84775	-12.593	9.73121	-14.0369	9.63804	-0.971078	9.84775	-12.593	9.68945	-8.54399	9.69586	-8.65346	9.64282	7.18115	9.64236	-14.2418	9.8185	-22.3227	9.68673	3.03179		9.09831	-12.9912	9.7214	-23.2063	9.63861	-3.90298	9.49036	20.754	9.67916	-1.18097	9.62655	4.55153	9.61547	-1.19665	9.88318	-19.7208	9.53691	9.44862	9.78692	-6.11667		9.65508	5.0276	9.71702	-11.441	9.69297	-9.09362	9.52665	9.55048
9.94381	-12.1445	9.74937	-4.8044	9.65154	8.78656	9.94381	-12.1445	9.82649	-12.7174	9.81159	-10.424	9.78172	2.79601	9.63395	-2.01229	9.82406	-11.6709	9.84527	-3.56774		9.1358	-5.93897	9.83464	-24.6946	9.72355	-2.20297	9.7065	7.65977	9.77022	-0.17211	9.78266	-1.77218	9.63281	8.12829	9.84895	-4.57821	9.74855	-3.14086	9.83598	-0.370396		9.7905	1.03476	9.75244	-4.15415	9.78364	-8.03723	9.55952	17.1225
10.0037	-7.621	9.90189	-10.7252	9.87779	-5.44947	10.0037	-7.621	9.8638	-5.64404	9.91413	-10.7051	9.89201	1.63774	9.85636	-15.8146	9.98625	-18.6829	9.94046	-3.02266		9.31579	-14.959	9.9341	-24.6294	9.7814	2.55263	9.79002	9.5217	9.85564	1.47312	9.87289	-0.666503	9.83265	-3.12938	9.97775	-7.8222	9.79656	2.72413	9.99984	-7.57036		9.83435	7.36941	9.89367	-8.80181	9.93769	-14.1296	9.68618	14.1177
10.0817	-5.12587	10.0893	-20.5776	10.0288	-11.1993	10.0817	-5.12587	10.0747	-18.1454	10.0152	-10.8184	9.97424	3.64484	9.92558	-12.3406	9.99903	-8.84469	10.0537	-4.51078		9.45425	-19.2948	9.99856	-20.6174	9.99728	-10.5144	9.87216	11.5402	9.9683	0.0464211	9.91129	6.2838	9.85123	6.05524	10.0692	-6.85271	9.88794	3.69791	10.0683	-4.01437		9.96222	4.2293	10.0199	-11.7564	9.97198	-6.71566	9.78138	14.6608
10.2356	-11.2042	10.0846	-8.76714	10.0557	-2.94985	10.2356	-11.2042	10.1999	-20.9914	10.0678	-5.47633	10.055	5.81488	10.0347	-13.3656	10.2292	-23.5239	10.2055	-10.357		9.50949	-14.2452	10.0979	-20.5339	10.1447	-15.8592	9.99546	8.91574	10.1155	-5.27688	10.014	5.98677	9.98576	2.1634	10.1551	-5.25982	9.94616	8.41243	10.1737	-4.62168		10.0456	6.10415	10.1516	-15.3264	10.1022	-10.1225	9.92728	9.48555
10.316	-8.99484	10.1789	-8.12366	10.095	3.896	10.316	-8.99484	10.2769	-18.3935	10.1609	-4.69366	10.2005	0.688268	10.1032	-9.80848	10.1852	-7.27973	10.2617	-5.41549		9.63365	-16.9685	10.1466	-14.7489	10.0675	4.12776	10.0468	14.4047	10.2352	-7.49824	10.1989	-3.58658	10.0956	1.05255	10.3059	-10.9824	10.1157	0.570341	10.2633	-3.44111		10.0802	13.481	10.2634	-16.6561	10.1478	-3.98201	10.0573	6.10009
10.4952	-17.9139	10.3406	-15.0809	10.2771	-5.35694	10.4952	-17.9139	10.2864	-8.18536	10.2923	-8.23108	10.2391	7.613	10.1782	-6.98619	10.3838	-18.3965	10.3789	-7.3486		9.66277	-8.97316	10.3416	-25.4615	10.238	-3.82498	10.1441	14.7112	10.2832	-1.63323	10.2517	1.73559	10.1213	9.43878	10.3466	-4.2969	10.1643	6.36846	10.3329	-0.0130393		10.2052	10.6667	10.2527	-4.16871	10.3412	-14.5159	10.142	7.83358
10.6	-18.4588	10.3748	-7.65719	10.3293	0.0272119	10.6	-18.4588	10.4102	-10.8636	10.4908	-19.3265	10.3531	6.04244	10.3002	-9.46768	10.4798	-17.946	10.4728	-6.65686		9.75246	-7.80923	10.3954	-20.2419	10.3873	-9.3845	10.2496	14.0985	10.4446	-8.55247	10.3036	7.16297	10.2838	2.3935	10.4455	-4.1681	10.2875	3.75035	10.4235	1.03957		10.2838	13.0768	10.4088	-10.4895	10.4617	-16.8228	10.2116	11.2651
10.6397	-11.6462	10.4977	-10.2377	10.4524	-2.57326	10.6397	-11.6462	10.5695	-17.5422	10.5423	-13.8615	10.5622	-6.26443	10.4189	-11.5685	10.5621	-15.9514	10.5954	-9.19993		10.0131	-25.919	10.4644	-16.7455	10.4356	-3.55545	10.2942	20.3485	10.5105	-4.7132	10.4246	4.79859	10.3219	9.37004	10.6068	-11.0757	10.406	1.67068	10.5338	-0.119944		10.4467	5.99553	10.4516	-4.03417	10.469	-6.36769	10.3538	6.50551
10.7585	-13.7642	10.6235	-13.1454	10.5155	1.58835	10.7585	-13.7642	10.6275	-12.8096	10.7001	-20.3659	10.5332	8.28942	10.4875	-8.02957	10.6903	-19.1248	10.6342	-2.2985		10.0212	-15.5574	10.5446	-14.5049	10.462	4.75169	10.4626	12.6416	10.5756	-0.769003	10.5423	2.80659	10.5444	-4.43978	10.6396	-3.49435	10.4579	7.09254	10.5208	12.6264		10.5018	11.0602	10.6066	-10.2319	10.5999	-9.84126	10.4375	8.33752
10.7946	-6.56123	10.7258	-13.4005	10.6223	0.826635	10.7946	-6.56123	10.7675	-17.3186	10.7416	-13.7639	10.7272	-2.30841	10.5484	-3.61448	10.8071	-21.017	10.7226	-0.990113		10.09	-12.0421	10.7102	-21.8976	10.6377	-3.78187	10.4847	21.4279	10.7187	-5.63584	10.6141	5.99128	10.5326	8.17053	10.8131	-11.7791	10.5501	7.98271	10.7082	2.77487		10.7147	-1.6793	10.7375	-13.717	10.7203	-12.1465	10.4731	15.609
10.8593	-2.56768	10.8954	-21.2431	10.6601	7.84524	10.8593	-2.56768	10.8589	-16.3454	10.8352	-13.0394	10.84	-3.75096	10.7015	-9.60745	10.854	-15.0307	10.8346	-2.33827		10.219	-15.3035	10.8811	-29.8857	10.6891	1.70435	10.6429	14.8733	10.7705	-0.190628	10.7218	5.13482	10.6499	6.22288	10.947	-15.6014	10.6922	3.22919	10.7988	3.83928		10.7071	10.4615	10.7909	-8.46413	10.8712	-17.8784	10.6065	11.8362
10.9445	-0.893198	11.0175	-23.7406	10.8022	3.10036	10.9445	-0.893198	10.9238	-12.3753	10.821	-0.160915	10.8634	4.88445	10.8014	-9.58338	10.9266	-11.9396	10.8753	4.35151		10.3113	-14.4335	10.8644	-16.721	10.8574	-5.99875	10.7681	12.0341	10.8677	0.123532	10.8665	0.0885859	10.8017	0.380176	10.9798	-8.01672	10.7429	8.78985	10.9606	-3.13005		10.902	-0.240095	10.9343	-13.3496	10.8701	-6.47688	10.6818	14.6266
11.1094	-8.21913	11.0145	-12.1212	10.9761	-5.234	11.1094	-8.21913	11.047	-14.9904	10.9346	-1.68372	10.9308	8.56901	10.8689	-5.91646	11.1001	-20.2294	11.0324	-2.08136		10.4245	-15.923	10.9417	-14.156	10.9676	-7.1463	10.7882	21.0485	11.005	-4.08526	10.9642	0.350952	10.8675	4.23834	11.0638	-6.21154	10.8678	5.98947	11.0688	-4.05724		10.8632	15.4197	10.989	-8.23811	11.022	-12.3289	10.8192	10.4113
11.2198	-9.38034	11.1586	-17.0902	10.9718	6.53848	11.2198	-9.38034	11.0599	-5.16764	11.2267	-23.3491	11.0222	9.54372	10.9656	-5.54156	11.1407	-13.5227	11.1222	-0.936293		10.5194	-15.3469	11.0795	-18.4168	11.1022	-11.0499	10.9861	10.0076	11.0347	3.8505	11.058	1.05417	10.8776	14.3834	11.1954	-9.76975	11.0234	-0.277411	11.1788	-5.18309		11.0148	9.60672	11.0946	-8.87266	11.1807	-18.9454	10.8676	16.2353
11.3377	-11.3937	11.1865	-8.95392	11.1264	0.3834	11.3377	-11.3937	11.2038	-10.1069	11.185	-7.35899	11.1296	8.71131	11.0704	-6.0861	11.2689	-16.7094	11.2965	-9.31073		10.5182	-3.92923	11.1925	-19.8818	11.2018	-11.0025	11.1161	6.63216	11.1269	4.72607	11.1381	3.30539	11.1572	-5.86864	11.3305	-13.7241	11.086	3.93881	11.1933	4.46053		11.0988	11.4068	11.1605	-5.02349	11.1641	-5.78138	10.9318	20.2745
11.4231	-9.7458	11.3242	-13.2087	11.2624	-3.67879	11.4231	-9.7458	11.2948	-9.09882	11.3786	-17.9209	11.2479	6.64865	11.1671	-5.70956	11.4166	-22.0858	11.3229	-1.00605		10.6789	-10.7807	11.2346	-13.3434	11.2636	-6.69789	11.1338	15.9164	11.2719	-0.345675	11.2485	2.14001	11.1134	10.3544	11.3827	-8.3305	11.1991	2.46281	11.3351	-0.251221		11.2364	7.1696	11.2175	-0.168094	11.3162	-11.6585	11.1747	4.16346
11.5374	-11.3555	11.4644	-17.7392	11.3433	-1.52205	11.5374	-11.3555	11.3759	-6.96108	11.4217	-11.495	11.3618	5.07643	11.2554	-4.38861	11.4784	-17.77	11.4054	0.965634		10.7437	-6.80377	11.3844	-18.9598	11.3361	-3.59158	11.2322	16.0947	11.3639	0.553244	11.4273	-6.74534	11.2102	10.7084	11.4841	-8.48584	11.2607	6.7994	11.3854	5.35701		11.3131	9.79578	11.3948	-8.88706	11.4207	-12.1627	11.1371	19.6794
11.5966	-6.74735	11.5602	-17.2569	11.4009	3.26411	11.5966	-6.74735	11.487	-8.20733	11.4966	-8.66122	11.4011	11.9247	11.3768	-6.80194	11.5619	-15.9085	11.4933	2.33902		10.7743	1.02721	11.4039	-9.87826	11.4365	-3.63074	11.303	19.3954	11.479	-1.14502	11.4622	0.595732	11.4703	-7.33719	11.5938	-9.5671	11.3726	5.45216	11.5347	-0.2049		11.5029	-0.327383	11.5376	-13.7027	11.4759	-7.10885	11.3647	5.29637
11.7564	-13.4852	11.6357	-14.4906	11.5139	1.79647	11.7564	-13.4852	11.6042	-10.143	11.66	-15.8106	11.6436	-4.1394	11.4484	-3.59227	11.6326	-12.6044	11.6158	-0.197386		10.9843	-11.387	11.6438	-25.647	11.5018	0.276096	11.4987	8.60767	11.6026	-3.80285	11.5796	-1.35285	11.4984	0.766779	11.6434	-3.88774	11.4221	11.15	11.6606	-3.1237		11.4801	13.5289	11.5794	-7.13596	11.5917	-8.88328	11.4286	9.35894
11.7193	1.97895	11.7364	-14.568	11.6382	-0.935225	11.7193	1.97895	11.6843	-7.90229	11.6624	-4.79875	11.599	12.1734	11.5824	-7.41718	11.711	-10.1739	11.7667	-5.93864		11.0566	-8.25034	11.6625	-16.4773	11.6126	-0.931362	11.4892	20.9544	11.6742	-0.596637	11.6476	2.25935	11.5941	1.25603	11.7677	-6.61694	11.616	0.563767	11.7474	-1.63167		11.6637	4.10219	11.7327	-13.1474	11.7362	-13.8974	11.5605	5.76311
11.8663	-3.32197	11.783	-8.54784	11.7516	-2.4444	11.8663	-3.32197	11.836	-13.7237	11.8351	-12.9837	11.6947	12.661	11.6457	-3.2781	11.795	-8.36392	11.8679	-6.06351		11.2053	-13.7435	11.8494	-26.2684	11.8357	-14.8222	11.6821	10.4913	11.6783	10.2162	11.6911	8.62855	11.7726	-7.59147	11.8798	-7.98234	11.614	12.0691	11.8606	-3.11612		11.7668	3.74965	11.7859	-7.86293	11.7342	-2.38913	11.6095	11.522
11.9658	-3.26384	11.9685	-18.1859	11.768	6.98769	11.9658	-3.26384	11.9253	-12.5129	11.9326	-12.7064	11.8755	3.54605	11.6393	8.7236	11.973	-17.1613	11.9148	-0.0753554		11.2554	-8.12098	11.8818	-18.6472	11.8156	-1.27594	11.7592	13.0677	11.8572	1.32279	11.8635	0.474613	11.8001	0.584326	12.0344	-14.1328	11.6614	17.9993	11.8613	8.0797		11.8787	2.41806	11.898	-9.22426	11.9521	-15.6921	11.7189	10.4623
12.0534	-1.85514	12.0192	-12.6192	11.9163	1.54352	12.0534	-1.85514	12.0257	-12.5564	11.9921	-8.12724	11.9594	5.36032	11.8944	-8.76982	12.1368	-24.348	12.1135	-11.2063		11.4348	-17.0697	11.8967	-9.04008	11.9416	-4.2026	11.8553	13.5108	12.0162	-5.33823	11.9054	7.0275	11.9395	-3.85201	12.1427	-15.0636	11.8247	10.8646	11.9771	6.30232		11.8458	17.398	12.0752	-17.9332	12.0436	-14.7275	11.8434	7.70456
12.1734	-4.10443	12.0809	-8.30326	12.0446	-1.64995	12.1734	-4.10443	12.0911	-8.64943	12.1346	-12.9179	12.1133	-0.71557	11.9626	-5.1827	12.2671	-27.7626	12.2102	-10.8246		11.4413	-6.5287	12.0805	-18.4935	12.0512	-5.28524	11.9766	11.1195	12.0633	0.631737	12.0398	3.14852	11.9823	2.59338	12.2238	-12.9292	11.9245	10.8936	12.128	0.565322		12.0138	9.74159	12.1236	-12.1099	12.1038	-10.2345	11.955	6.3994
12.3302	-10.5051	12.1942	-9.79747	12.1314	-0.157621	12.3302	-10.5051	12.3276	-24.0447	12.2365	-13.1326	12.1796	3.09365	12.0681	-5.80041	12.2027	-9.22064	12.2159	-0.196659		11.6559	-19.4427	12.0994	-9.33717	12.1295	-2.83298	12.0912	9.4693	12.1645	0.492772	12.1102	6.49686	12.0583	5.30575	12.373	-18.4763	12.0845	4.12671	12.2383	-0.599246		12.2189	-2.10864	12.1731	-6.41136	12.2676	-17.4285	12.0262	9.64388
12.4473	-12.4354	12.3387	-14.8114	12.1965	3.77642	12.4473	-12.4354	12.3237	-12.3198	12.3286	-12.2353	12.1516	17.5245	12.1793	-7.06153	12.3543	-15.0413	12.3593	-5.08129		11.6759	-10.4261	12.2116	-10.7107	12.2144	-1.13296	12.095	20.3256	12.2498	2.15467	12.2489	2.13194	12.2186	-1.48565	12.4126	-11.6571	12.1345	9.76094	12.2559	8.69589		12.2011	11.1741	12.3536	-15.4796	12.2262	-1.47867	12.071	15.8719
12.4616	-2.76885	12.3777	-7.93245	12.3495	-2.19262	12.4616	-2.76885	12.4205	-11.9546	12.3723	-5.88258	12.3577	5.56675	12.2988	-9.24875	12.481	-18.0467	12.4616	-5.34614		11.804	-13.5928	12.3387	-13.7624	12.3197	-1.72965	12.2585	13.1748	12.3559	1.47097	12.3474	2.30914	12.2738	3.56842	12.4726	-7.15106	12.2752	5.17296	12.3066	14.257		12.363	4.18928	12.4002	-9.45668	12.3758	-7.06033	12.2999	1.34026
12.6274	-10.1812	12.5351	-14.403	12.4244	0.640159	12.6274	-10.1812	12.5334	-13.4069	12.502	-9.2305	12.4517	6.24054	12.4419	-14.1128	12.6486	-25.6693	12.5764	-7.00593		11.8683	-9.56281	12.4807	-18.4906	12.4517	-5.33699	12.3814	10.592	12.4519	1.92175	12.4071	6.85815	12.3987	0.755566	12.5813	-8.122	12.3467	8.39421	12.4935	4.45763		12.4151	9.59472	12.5104	-10.6101	12.4465	-3.75568	12.2687	16.1383
12.7433	-11.9686	12.6672	-18.0167	12.5105	2.20889	12.7433	-11.9686	12.6667	-17.1616	12.6049	-9.54324	12.5244	9.32326	12.5233	-12.0071	12.6136	-10.4517	12.5838	3.43864		12.0238	-15.8214	12.5608	-16.24	12.5547	-5.67237	12.4781	10.9652	12.5373	3.56698	12.6158	-5.40374	12.5784	-8.23223	12.7126	-11.6468	12.3784	16.0936	12.6061	3.03382		12.5262	8.35456	12.5861	-7.86026	12.5883	-8.47109	12.4288	9.36357
12.7473	-1.14422	12.6653	-6.52353	12.6764	-5.22354	12.7473	-1.14422	12.7083	-10.5684	12.7668	-16.5281	12.711	-0.438337	12.6793	-18.3193	12.8266	-23.1859	12.7541	-4.48416		12.0642	-9.09471	12.6333	-13.1377	12.563	4.67517	12.5307	16.3193	12.6381	3.47966	12.6028	7.34782	12.6208	-1.73505	12.8402	-14.7638	12.3962	25.3649	12.7317	0.155418		12.6586	4.6975	12.6767	-6.80344	12.6904	-8.70661	12.4053	23.2901
12.8992	-6.98502	12.8128	-11.8829	12.7538	-2.67147	12.8992	-6.98502	12.7974	-9.33605	12.8386	-13.3435	12.742	7.34922	12.7492	-14.9268	12.9463	-25.4142	12.8074	0.784019		12.216	-14.9415	12.7786	-18.2469	12.7723	-7.65125	12.6744	11.3867	12.6578	12.5416	12.7388	3.2935	12.7093	-0.430713	12.9621	-17.2205	12.6342	9.80558	12.8239	1.03633		12.7356	7.29709	12.8446	-14.4563	12.7712	-6.53193	12.6535	6.57628
12.999	-6.96677	12.921	-12.8007	12.8546	-2.7538	12.999	-6.96677	12.9102	-10.7767	12.9429	-13.8225	12.8603	5.28823	12.8146	-11.0154	12.9857	-18.576	12.9322	-2.01405		12.21	-2.97748	12.9256	-23.5439	12.86	-6.26248	12.8002	8.48421	12.8398	3.28839	12.8328	3.97503	12.8227	-1.93574	13.0211	-12.6008	12.6755	16.4247	12.8991	3.83476		12.7751	14.1221	12.8616	-5.08561	12.9286	-13.0032	12.6948	13.2017
13.0867	-5.56637	12.9733	-7.4184	12.8901	4.52392	13.0867	-5.56637	12.9634	-5.49913	13.0622	-15.9969	12.9844	2.57388	12.8787	-6.96945	13.0051	-9.48155	13.0418	-3.08719		12.3161	-3.66338	12.9592	-16.0441	12.8329	8.07599	12.851	14.0414	12.8948	8.36542	12.9601	0.89258	12.9152	-1.09071	13.1028	-10.5282	12.8481	8.24821	13.0372	-0.467884		12.9444	6.30444	13.0409	-14.0308	12.9561	-4.82478	12.7559	17.5882
13.173	-4.0198	13.0317	-2.72207	13.0006	3.33533	13.173	-4.0198	13.057	-4.76849	13.0759	-6.25165	13.0962	1.24438	12.9504	-3.77307	13.2	-20.184	13.137	-2.54543		12.4375	-6.07787	13.0769	-18.0413	13.0772	-8.19809	12.9573	13.3305	13.0283	4.59641	13.0383	3.35421	12.9554	5.65197	13.2289	-13.4714	12.9161	11.8574	13.1922	-6.66111		13.0161	9.50244	13.1211	-11.7964	13.0806	-7.57899	12.9245	9.85007
13.3255	-9.93869	13.2027	-10.7291	13.1306	-0.0358696	13.3255	-9.93869	13.1431	-3.20056	13.2213	-11.3748	13.1815	2.9007	13.0551	-4.30099	13.2771	-17.5987	13.2687	-6.11679		12.5397	-6.32536	13.1941	-19.977	13.0306	8.33887	13.0942	9.17065	13.1486	2.30343	13.1768	-0.977319	13.0019	11.6915	13.3077	-11.0762	12.9894	14.8646	13.3075	-8.39471		13.1324	7.66386	13.218	-11.4398	13.2035	-10.1629	12.9693	16.0865
13.4002	-7.0781	13.3064	-11.1436	13.2855	-6.22584	13.4002	-7.0781	13.2596	-5.0615	13.2761	-6.27044	13.2448	7.04908	13.247	-14.6667	13.4164	-22.0317	13.3716	-6.44665		12.6839	-11.307	13.2291	-12.6336	13.1723	3.63146	13.1269	16.7679	13.2226	5.24143	13.3127	-5.01994	13.1394	7.4606	13.4041	-10.6666	13.1293	10.3686	13.3218	1.27079		13.2355	7.31965	13.2404	-2.68442	13.2823	-7.76293	13.1234	9.9779
13.4994	-6.99006	13.3184	-1.22011	13.2709	6.69441	13.4994	-6.99006	13.3206	-0.656126	13.4099	-10.0804	13.3519	6.24658	13.415	-22.3256	13.4231	-11.503	13.4486	-3.85334		12.7708	-9.83421	13.3027	-9.65606	13.2842	2.29251	13.2777	11.041	13.3507	2.06717	13.399	-3.47508	13.241	7.28678	13.5103	-11.3585	13.161	18.0797	13.407	2.94294		13.294	12.0037	13.4456	-14.5483	13.3664	-5.97383	13.1781	15.0956
13.6795	-16.0187	13.419	-1.28918	13.4215	0.98781	13.6795	-16.0187	13.529	-12.8767	13.4956	-8.46006	13.4072	11.2844	13.4095	-10.4287	13.5409	-13.5133	13.5447	-3.40489		12.8466	-7.09444	13.4311	-12.8591	13.3764	3.1737	13.3966	8.91619	13.4623	0.757081	13.4472	2.37476	13.3114	10.6238	13.6183	-12.2559	13.2823	15.6756	13.5305	0.293522		13.3821	13.3483	13.4294	-1.43392	13.5222	-12.2649	13.2693	16.0845
13.6477	-1.14927	13.556	-5.45264	13.6079	-8.74517	13.6477	-1.14927	13.5837	-7.77027	13.5855	-7.31837	13.5816	2.896	13.5391	-13.7615	13.5365	-1.73172	13.6399	-2.85648		12.8248	6.64469	13.5435	-14.2443	13.5413	-4.14163	13.5132	7.04615	13.499	7.90484	13.5312	4.18011	13.4461	6.71694	13.6962	-9.76547	13.4538	7.61616	13.5476	9.64587		13.5602	4.53663	13.5775	-6.8649	13.4889	2.78029	13.3931	13.4036
13.7277	1.11661	13.7651	-17.7566	13.6943	-7.20799	13.7277	1.11661	13.7029	-9.92193	13.7103	-10.1144	13.7015	0.657134	13.6537	-15.4117	13.7534	-14.9201	13.734	-2.19806		13.0875	-11.7109	13.6246	-12.1134	13.5827	2.47463	13.5622	12.8032	13.6912	-2.49784	13.5926	8.53542	13.5657	4.5054	13.7506	-4.61594	13.5652	6.3241	13.6871	5.20013		13.6859	1.64586	13.761	-16.2691	13.6612	-5.37514	13.4834	14.5027
13.8823	-5.03984	13.8142	-12.0122	13.794	-7.17738	13.8823	-5.03984	13.8099	-10.718	13.8017	-9.14062	13.7576	5.61181	13.7221	-11.8378	13.7999	-8.87888	13.8782	-7.17934		13.161	-8.71537	13.8357	-24.6405	13.6437	6.87408	13.6415	15.1381	13.7409	3.17394	13.7822	-1.56562	13.6739	3.58161	13.9027	-10.4856	13.5949	14.2643	13.8401	-0.779287		13.7717	3.24977	13.7458	-3.27774	13.6953	2.05555	13.5592	17.2362
14.0259	-9.95039	13.8573	-5.59673	13.8123	2.0421	14.0259	-9.95039	13.8532	-4.31245	13.8742	-6.0259	13.8295	8.77932	13.6971	2.26042	13.9177	-10.8842	13.9141	0.0554079		13.1982	-1.63827	13.8868	-19.1199	13.8161	-1.28836	13.7746	11.4079	13.8294	4.47933	13.8667	0.181292	13.7983	0.832249	13.9612	-5.80406	13.6442	19.9788	13.963	-3.35801		13.763	15.5036	13.8515	-3.92228	13.9187	-11.8566	13.6455	18.7777
14.07	-3.64942	13.992	-9.50604	13.9026	3.13743	14.07	-3.64942	13.9189	-0.443668	13.9963	-8.52111	13.9036	11.7041	13.8628	-5.14081	13.9981	-8.67664	14.0844	-7.86906		13.3204	-4.13579	13.9672	-16.9092	13.8621	4.79533	13.849	14.3007	13.887	9.25649	13.8902	8.81988	13.9104	-0.529142	14.0582	-5.45966	13.8277	10.5682	14.0149	2.06502		13.9494	5.76113	14.0117	-10.7087	13.8574	6.33814	13.8808	3.52151
14.2001	-7.03333	14.0607	-5.97572	13.9593	8.02491	14.2001	-7.03333	14.0491	-3.84294	14.1057	-9.57022	14.0797	3.12621	13.9865	-7.82018	14.1615	-15.8217	14.1481	-3.77414		13.3859	-0.2436	13.9824	-7.337	13.9213	9.40614	13.9523	13.9278	14.0038	7.36498	14.0948	-2.97275	13.9874	2.06797	14.1707	-6.8685	13.8466	19.7174	14.1095	2.67488		14.008	10.4319	14.0494	-3.67964	14.0379	-2.73365	13.8448	18.8605
14.3034	-7.4071	14.1305	-2.56667	14.1709	-4.56172	14.3034	-7.4071	14.211	-10.8189	14.1665	-5.14734	14.2196	-1.37365	14.1031	-9.68318	14.1998	-8.8604	14.2595	-5.05896		13.5622	-8.8452	14.1422	-14.0794	14.051	6.05344	14.1107	7.34991	14.0909	8.82197	14.1354	3.72876	14.0957	1.13417	14.2989	-10.0406	13.9572	18.514	14.1355	11.0188		14.1412	6.69168	14.166	-5.54323	14.1159	-0.253531	13.9765	15.2863
14.4065	-7.75263	14.2518	-4.96448	14.2359	-0.604396	14.4065	-7.75263	14.2846	-7.83891	14.2616	-4.59075	14.3023	0.586915	14.1892	-8.11452	14.2656	-5.01053	14.3207	-0.67906		13.5499	3.82288	14.2608	-16.1697	14.2138	-1.02889	14.1466	14.5808	14.2431	2.94226	14.3014	-3.70711	14.1281	8.75709	14.5277	-24.5679	14.0773	16.2487	14.2892	4.96364		14.1885	12.6407	14.2786	-6.96612	14.1937	2.26165	14.1553	6.40292
14.5319	-10.6049	14.3497	-4.71796	14.3065	2.70676	14.5319	-10.6049	14.4068	-10.3461	14.3702	-5.55673	14.3831	2.75361	14.2999	-9.32245	14.4602	-15.6731	14.4197	-0.563951		13.7655	-9.21733	14.2231	-0.633257	14.2829	2.45523	14.267	12.2894	14.3126	6.37504	14.3385	3.38348	14.3043	0.173503	14.3919	2.03175	14.1984	13.8714	14.3969	4.10209		14.2091	21.595	14.3531	-4.08484	14.3131	0.0699391	14.21	11.5157
14.602	-7.23271	14.4186	-1.21256	14.4237	0.769041	14.602	-7.23271	14.4562	-4.62995	14.5095	-9.99174	14.459	5.47059	14.4122	-10.7	14.4983	-8.69348	14.4796	3.96595		13.8284	-5.02457	14.3634	-5.17522	14.3263	8.84514	14.3702	11.9332	14.4402	3.26575	14.5023	-3.80358	14.4335	-3.12037	14.6361	-14.2321	14.2349	21.034	14.5325	0.0822842		14.4724	3.18892	14.4993	-9.28466	14.4826	-7.76169	14.3147	10.9919
14.7178	-9.01352	14.614	-11.9735	14.6433	-12.7162	14.7178	-9.01352	14.5706	-6.25165	14.592	-8.00399	14.5913	1.8369	14.5023	-9.58684	14.6571	-15.3145	14.6587	-4.9518		13.9474	-7.1684	14.5668	-16.8308	14.5499	-5.09064	14.476	11.2771	14.5612	0.90279	14.5199	5.49629	14.5478	-4.73564	14.7305	-13.5902	14.3882	15.0247	14.5958	4.23259		14.4932	12.1216	14.6552	-15.5904	14.5643	-5.69885	14.4299	9.27268
14.8058	-7.65301	14.6905	-9.31687	14.5942	4.10251	14.8058	-7.65301	14.6926	-8.72891	14.7501	-14.56	14.6979	1.08926	14.6136	-10.8497	14.6853	-7.22335	14.7537	-4.38672		14.0138	-3.38082	14.6793	-18.2359	14.6582	-6.02517	14.4822	21.8636	14.6047	7.27424	14.6606	0.910948	14.6445	-4.35496	14.7856	-8.52252	14.4413	20.3161	14.7746	-4.66101		14.5506	16.9254	14.6842	-7.57515	14.6953	-9.18245	14.5255	9.77403
14.9106	-8.19623	14.7202	-1.37991	14.7893	-6.61379	14.9106	-8.19623	14.7239	-0.982742	14.8391	-13.3119	14.7569	5.71809	14.6661	-5.49518	14.8452	-13.9724	14.8795	-7.2931		14.0871	-0.365393	14.7123	-10.6812	14.638	7.53608	14.6258	16.9444	14.7888	-2.20718	14.7586	1.13825	14.6712	3.91101	14.8987	-10.0016	14.5388	20.6009	14.7882	5.09202		14.6885	12.6549	14.7089	0.917469	14.7572	-4.89134	14.6111	11.404
14.9787	-4.59142	14.9107	-11.5944	14.8859	-6.23271	14.9787	-4.59142	14.8877	-8.17467	14.8895	-7.70887	14.8826	2.82587	14.6941	2.62261	15.04	-24.6666	14.9123	0.288293		14.2185	-3.90074	14.809	-10.2983	14.7854	2.18625	14.692	20.7664	14.7392	14.6579	14.8184	5.67556	14.8119	-0.670619	15.0034	-10.5246	14.6265	21.9894	14.91	2.63284		14.8076	10.4955	14.8899	-8.21229	14.8743	-6.81433	14.6177	21.9346
15.0624	-2.74749	14.9649	-6.42631	14.9303	0.0351053	15.0624	-2.74749	15.0244	-12.3115	14.985	-7.2038	14.9392	7.7207	14.863	-5.13443	15.0512	-14.6504	15.057	-4.75632		14.2859	-0.232717	14.8361	-2.07839	14.8781	3.01086	14.8248	17.0712	14.8246	16.3048	14.9423	2.97887	14.8251	9.11529	15.1044	-10.6331	14.7622	17.9667	15.0814	-5.42069		14.8926	12.1942	14.9652	-5.42582	14.9553	-4.66469	14.7466	18.6726
15.2274	-10.0784	15.0696	-6.9505	15.0726	-4.72472	15.2274	-10.0784	15.1392	-13.9731	15.1408	-13.4872	15.001	12.0254	14.9804	-7.09886	15.1455	-14.0035	15.2058	-10.2476		14.4391	-6.22896	14.9966	-8.89563	14.8883	13.147	14.9725	11.6924	14.994	8.48263	15.0384	3.41992	14.9101	10.8088	15.2481	-15.5635	14.8756	16.4656	15.1198	1.52593		14.933	18.9145	15.1341	-13.1935	15.0475	-3.77691	14.9033	12.2886
15.3771	-15.68	15.1979	-10.1323	15.1254	0.592987	15.3771	-15.68	15.1765	-6.89475	15.2312	-12.402	15.2352	-3.09941	15.0381	-2.32131	15.2012	-9.00889	15.2865	-8.07591		14.519	-3.95578	15.1577	-15.7811	15.0916	1.4913	15.067	12.317	15.186	-1.88507	15.082	9.78912	15.1231	-1.92706	15.3357	-14.1528	14.9344	21.1049	15.1941	4.42538		14.9887	23.916	15.1826	-7.3868	15.1184	-0.500621	15.0507	6.9347
15.3526	-1.62785	15.3546	-16.5265	15.2341	-0.376354	15.3526	-1.62785	15.3306	-12.9936	15.2758	-6.15569	15.3299	-2.49878	15.1338	-1.84166	15.3165	-10.7264	15.2962	2.11202		14.5907	-0.769314	15.124	-0.696967	15.1643	4.57266	15.1433	14.9966	15.218	5.78247	15.2203	5.47429	15.1499	6.32889	15.4476	-15.4914	15.0317	21.4114	15.3832	-5.61974		15.2884	1.39755	15.293	-8.55689	15.2154	-0.156969	15.1391	8.25413
15.5421	-11.7197	15.4063	-11.0843	15.343	-1.38223	15.5421	-11.7197	15.3938	-8.84072	15.4388	-13.2502	15.3267	9.13909	15.2392	-2.44606	15.4098	-9.96806	15.514	-11.1705		14.7079	-2.69892	15.24	-2.49625	15.1963	12.2424	15.2659	12.4471	15.2921	8.7038	15.341	3.14499	15.2902	1.78065	15.5703	-18.0568	15.1781	16.183	15.4193	1.59287		15.1941	23.319	15.4551	-15.5579	15.3085	0.625679	15.2309	9.17454
15.5768	-4.34562	15.4351	-3.05105	15.4161	1.65154	15.5768	-4.34562	15.5298	-12.9045	15.5305	-12.308	15.4397	7.66829	15.3379	-2.29729	15.4935	-8.13482	15.615	-11.2754		14.7459	4.29348	15.3588	-4.61157	15.3434	6.94083	15.3772	11.1749	15.4133	6.30752	15.4565	1.4018	15.3146	10.3155	15.6517	-15.9458	15.2823	15.7087	15.5747	-4.65759		15.4595	4.66688	15.4396	-2.52494	15.4262	-1.36241	15.3227	10.1016
15.6465	-0.926865	15.6455	-15.4896	15.54	-1.03863	15.6465	-0.926865	15.5643	-5.50883	15.6634	-16.0216	15.4894	13.3528	15.5504	-14.9824	15.6394	-13.3032	15.6717	-6.39717		14.8564	3.10612	15.398	2.24789	15.4117	10.5082	15.4384	15.5514	15.5427	2.995	15.5585	1.17822	15.5184	-1.38809	15.746	-15.3022	15.4382	9.41003	15.6019	3.5567		15.4101	21.5118	15.5712	-6.08825	15.604	-10.1421	15.4862	2.9429
15.8145	-8.59335	15.6362	-3.17092	15.6656	-3.92646	15.8145	-8.59335	15.6664	-5.74006	15.6362	-1.66872	15.5722	15.2868	15.5384	-2.34389	15.6389	-1.96754	15.7968	-9.21857		15.0092	-2.84032	15.5106	0.826141	15.5763	3.23444	15.4819	21.9314	15.6036	7.41065	15.6537	1.71779	15.5348	8.03705	15.8148	-11.7806	15.5812	4.5662	15.7393	-0.6584		15.6091	10.3465	15.6369	-2.21743	15.6113	0.318028	15.478	15.1447
15.8374	0.101403	15.8371	-14.5431	15.7209	1.11883	15.8374	0.101403	15.8518	-15.3707	15.8039	-9.30347	15.7799	3.14945	15.6934	-8.54636	15.7252	-0.425478	15.8819	-7.53187		15.1021	-2.04335	15.6114	0.739968	15.695	1.11994	15.6062	19.1954	15.7294	4.50627	15.7689	0.0180478	15.5927	12.7871	15.9429	-14.9494	15.6242	10.9897	15.9529	-13.4695		15.6758	14.1113	15.7863	-7.78314	15.6522	6.98762	15.6469	7.37993
15.9641	-2.90705	15.919	-12.4977	15.8686	-4.25559	15.9641	-2.90705	15.9202	-11.806	16.0314	-23.6768	15.854	6.06761	15.7611	-4.89608	15.9648	-16.1662	15.9572	-4.7519		15.1709	1.48021	15.8155	-10.9904	15.7613	4.92859	15.7483	14.4493	15.8289	4.56389	15.8501	2.13734	15.7141	10.3785	15.9995	-10.0522	15.594	25.684	15.9476	-1.59358		15.852	5.51904	15.8739	-6.38537	15.8528	-4.34914	15.6978	12.9218
16.0265	1.33898	16.0101	-11.4872	15.9892	-6.57866	16.0265	1.33898	15.9606	-5.07814	16.0476	-14.2141	15.9757	3.62757	15.8507	-3.72645	15.9823	-6.85549	16.0709	-6.29003		15.3191	-3.95976	15.8518	-3.79834	15.9118	-0.77406	15.7275	28.0783	15.9175	5.84762	15.9319	4.19485	15.7743	14.8697	16.1214	-12.5157	15.7773	16.2917	15.9804	5.98436		15.9461	6.18876	15.9903	-8.22736	15.9737	-6.70776	15.8099	11.5632
16.2043	-7.42223	16.1314	-13.8899	16.0437	-1.44367	16.2043	-7.42223	16.1563	-15.8651	16.1047	-9.38068	16.1056	0.261536	15.9398	-2.48699	16.0787	-6.45319	16.1775	-7.03319		15.4717	-9.88627	16.0273	-12.3137	15.9854	2.21076	15.8835	21.7703	15.987	9.28373	16.084	-1.68299	15.9117	10.6588	16.2094	-11.1518	15.8537	18.9511	16.1539	-2.29812		15.9998	11.4047	16.0812	-7.19381	16.0903	-8.57233	15.8831	14.5822
16.2261	1.39046	16.1713	-7.10573	16.1017	3.30263	16.2261	1.39046	16.2082	-10.4463	16.2467	-14.1099	16.1172	10.2269	16.0262	-0.951577	16.2054	-9.46022	16.1902	2.81308		15.4981	-1.58371	16.1467	-14.4939	16.042	7.10116	16.0549	13.7219	16.0721	10.9706	16.1306	4.34554	16.0063	11.2617	16.2969	-9.73769	15.9681	17.3246	16.1931	4.56264		16.1051	10.8112	16.1875	-7.90321	16.1793	-7.33569	15.9324	20.3027
16.3889	-5.6813	16.2482	-4.50556	16.2588	-3.13483	16.3889	-5.6813	16.1958	2.24378	16.321	-11.2046	16.3056	0.262503	16.1305	-1.43624	16.2937	-8.14114	16.3379	-2.56152		15.656	-8.10801	16.2104	-10.4021	16.1554	5.60079	16.102	19.6888	16.2494	2.25552	16.2747	-0.62557	16.1924	1.55399	16.3745	-7.21719	16.1671	6.16822	16.3256	0.898054		16.2048	10.8559	16.2479	-3.43201	16.3315	-13.2178	16.1134	11.1639
16.4525	-1.56817	16.3883	-9.02281	16.2976	3.77081	16.4525	-1.56817	16.378	-7.02972	16.412	-10.1842	16.3232	9.55792	16.256	-4.30847	16.4483	-14.2912	16.3986	1.86837		15.6399	4.98351	16.2947	-8.61878	16.2886	1.85366	16.1641	23.9655	16.3129	6.37299	16.3485	2.34037	16.1963	12.3955	16.5542	-16.2006	16.2036	13.3275	16.3933	4.53656		16.2991	11.4907	16.4139	-10.8754	16.4349	-13.5902	16.1138	22.4007
16.5699	-3.52839	16.5032	-10.7031	16.3946	4.10704	16.5699	-3.52839	16.5184	-11.5802	16.4997	-8.80155	16.4264	9.20097	16.3584	-4.58033	16.4882	-7.5146	16.4678	5.35165		15.92	-15.3198	16.4258	-12.1295	16.3264	8.87599	16.3362	15.8355	16.4356	3.81677	16.3842	9.59296	16.3257	9.08827	16.6722	-18.2228	16.2767	16.3665	16.5302	0.380382		16.3733	14.4045	16.5198	-11.5332	16.561	-16.538	16.2985	12.8511
16.6734	-3.91713	16.5541	-5.16292	16.5351	-0.460094	16.6734	-3.91713	16.6394	-13.9462	16.6161	-10.6452	16.5361	8.10257	16.4126	0.59623	16.5957	-8.36355	16.6225	-0.819573		15.7989	9.61456	16.4872	-7.77323	16.4184	9.77384	16.4464	14.6949	16.5425	3.0381	16.543	2.96699	16.4481	6.55937	16.7863	-19.8105	16.4538	7.67155	16.6321	0.161949		16.5027	11.0948	16.5481	-3.44308	16.6288	-12.8962	16.3924	13.5411
16.8825	-16.2184	16.7462	-15.5468	16.6535	-2.52572	16.8825	-16.2184	16.6097	0.687607	16.6847	-7.1016	16.6988	1.03918	16.579	-6.89477	16.7007	-8.92465	16.7462	-3.48931		15.975	1.03619	16.6408	-13.8071	16.5701	3.94637	16.5159	18.1372	16.5578	12.5931	16.6943	-2.81568	16.5103	10.8234	16.8052	-10.6547	16.4871	15.1954	16.7464	-1.44876		16.5384	18.352	16.7241	-12.0124	16.6812	-7.53018	16.3958	24.444
16.9533	-12.9292	16.8599	-17.0826	16.7808	-5.60457	16.9533	-12.9292	16.8372	-13.6876	16.8657	-16.2224	16.8069	0.128615	16.746	-14.4506	16.8164	-10.6871	16.8352	-2.23758		16.133	-5.50471	16.6928	-8.39131	16.6984	0.760076	16.6432	15.0632	16.6768	10.4417	16.743	2.96904	16.6663	4.51471	16.8595	-5.50187	16.5039	24.5754	16.823	1.19984		16.6302	19.2761	16.8321	-12.9197	16.7073	0.81351	16.5181	21.9267
17.0046	-7.43393	16.9034	-10.7103	16.9022	-8.01734	17.0046	-7.43393	16.8749	-6.65748	16.804	2.0101	16.9069	0.125781	16.7349	-1.91857	17.0101	-21.2582	16.8973	2.03065		16.2188	-3.89905	16.8631	-16.3179	16.8012	0.439665	16.7186	17.8377	16.8284	4.627	16.9015	-3.62018	16.7869	2.19626	17.0005	-10.1231	16.7041	13.2802	16.924	1.08579		16.8548	5.22671	17.0056	-21.1979	16.7798	3.91787	16.7181	10.6507
17.0507	-1.34893	17.0048	-10.8707	17.0128	-9.21256	17.0507	-1.34893	16.9947	-8.89052	16.9906	-7.74563	16.9717	4.10125	16.847	-3.28113	16.9559	-3.86922	17.0418	-2.97897		16.2789	0.599237	16.956	-15.5159	16.8866	2.08809	16.7915	20.8986	16.9287	4.59299	16.9436	2.91766	16.7931	12.7789	17.0858	-8.4566	16.802	13.5215	16.9907	4.84382		16.9438	6.46659	16.965	-5.33936	16.9463	-3.5866	16.8114	11.4092
17.1658	-3.04671	17.1429	-15.1654	17.11	-8.89293	17.1658	-3.04671	17.0614	-5.13138	17.1095	-9.87182	17.0314	8.6503	17.0007	-9.33064	17.1452	-13.9311	17.0483	7.56894		16.4605	-8.60682	16.9877	-7.79992	16.9566	5.47235	16.8891	21.1785	17.0049	7.27777	17.0422	3.07317	16.9694	4.17526	17.155	-4.98846	16.862	18.0287	17.0124	13.676		16.9832	13.3099	17.0867	-7.78673	17.0936	-8.91791	16.9475	7.33586
17.2616	-2.56995	17.2524	-16.2244	17.1804	-5.54524	17.2616	-2.56995	17.1992	-9.39284	17.2416	-13.4957	17.2042	0.438124	17.0974	-8.95741	17.182	-6.80007	17.2815	-7.45349		16.4335	5.72677	17.1789	-18.0883	17.0766	3.22472	16.9877	21.3385	17.0933	8.59651	17.1471	2.52731	17.0869	2.20422	17.3294	-13.3685	16.9924	14.6029	17.275	-4.65709		17.1094	10.3576	17.2494	-14.8509	17.1294	-1.66413	17.0217	10.2531
17.3581	-2.17292	17.2598	-5.78762	17.3001	-7.77364	17.3581	-2.17292	17.3651	-16.819	17.342	-13.5375	17.2092	11.16	17.2293	-12.5479	17.3434	-13.7322	17.3405	-2.83194		16.6079	-2.66728	17.2633	-16.325	17.1433	6.98343	17.0835	21.8082	17.215	6.14691	17.1954	8.36548	17.1504	6.3146	17.4252	-12.8971	17.1031	13.4028	17.3794	-5.15666		17.2139	9.8455	17.2978	-9.03257	17.3044	-10.1217	17.0819	14.7431
17.4366	0.255758	17.4323	-13.9591	17.3029	3.19159	17.4366	0.255758	17.4258	-12.3854	17.3975	-8.51454	17.3228	9.63096	17.2794	-6.92239	17.4969	-19.7642	17.3841	3.54118		16.711	-3.01274	17.3685	-16.9002	17.2869	2.06962	17.1674	23.6368	17.3115	6.53772	17.37	-0.0522933	17.1951	12.5545	17.4691	-6.56088	17.1703	17.1073	17.4123	2.4078		17.2632	15.5634	17.4126	-10.6983	17.3917	-8.6881	17.1548	17.8056
17.5522	-1.49184	17.5101	-11.4453	17.4648	-3.78571	17.5522	-1.49184	17.5255	-12.3492	17.4767	-6.16276	17.4035	11.8076	17.3724	-6.13017	17.5475	-14.1839	17.5182	-0.300165		16.7618	2.53167	17.4416	-13.8661	17.3166	10.0007	17.3834	10.5559	17.3643	11.8713	17.4797	-1.14254	17.3198	9.77344	17.6407	-14.6351	17.2507	19.3186	17.4953	4.32913		17.438	7.13741	17.4754	-6.50148	17.5672	-17.2024	17.2244	21.2337
17.6949	-6.30272	17.6046	-10.83	17.4861	5.09823	17.6949	-6.30272	17.6491	-15.0058	17.6189	-10.9136	17.5613	5.28622	17.5368	-13.3868	17.5714	-5.60356	17.7168	-11.4195		16.8623	2.48011	17.5106	-10.3697	17.4254	9.00455	17.3942	20.6212	17.4563	12.7669	17.5742	-0.517801	17.4137	10.4631	17.7228	-12.6143	17.4152	12.0483	17.6234	1.16454		17.52	9.16686	17.6805	-18.3471	17.6046	-10.1406	17.3991	12.8094
17.7652	-2.95042	17.6912	-9.31783	17.6282	0.350031	17.7652	-2.95042	17.6684	-5.89743	17.6654	-4.87673	17.6439	7.25342	17.5401	-2.47577	17.6855	-7.18963	17.6901	2.86325		16.9609	2.63613	17.6351	-13.1237	17.5501	6.22603	17.5515	14.1616	17.5743	10.7454	17.6344	3.97776	17.6098	-0.36529	17.7728	-6.97004	17.4685	17.313	17.6995	3.86195		17.611	10.1823	17.637	-2.16258	17.6129	0.211073	17.4625	16.9405
17.8784	-4.44218	17.8328	-13.9995	17.7316	-0.0263086	17.8784	-4.44218	17.7707	-6.16187	17.8536	-14.8186	17.7208	9.86733	17.701	-9.34329	17.7551	-3.75906	17.8126	0.336834		17.0804	0.440821	17.6676	-5.5108	17.7055	-0.0224978	17.6459	14.7912	17.6123	17.7366	17.7233	5.23707	17.7032	0.374517	17.9387	-14.3941	17.5495	19.459	17.8859	-5.88181		17.6635	15.5446	17.757	-4.41534	17.8213	-12.0086	17.5385	19.6423
17.9981	-6.65824	17.8978	-10.0539	17.84	-0.97073	17.9981	-6.65824	17.8689	-5.94954	17.8806	-6.58098	17.8733	3.94937	17.7071	1.25347	17.8732	-5.79936	17.973	-6.47602		17.181	0.379306	17.7947	-8.55584	17.7442	6.88833	17.7024	19.7023	17.8034	7.46721	17.8109	6.63997	17.7355	8.02081	17.9717	-6.84115	17.6585	18.4496	17.9425	-0.982349		17.6913	23.6894	17.9457	-14.4133	17.8547	-4.50118	17.729	9.44494
17.951	9.93555	18.0398	-14.7904	17.923	0.943508	17.951	9.93555	17.9117	0.505829	17.9045	2.00573	17.9403	7.6705	17.9169	-11.1274	18.0813	-17.9894	17.9805	3.95689		17.2993	-1.68315	18.0343	-24.2963	17.8567	5.48614	17.8105	18.7981	17.8826	9.81545	17.954	1.78244	17.9775	-7.99541	18.0517	-4.57468	17.7421	20.2996	17.8832	16.9778		17.9199	9.18457	18.0533	-15.2673	17.9518	-4.16419	17.7689	16.2189
18.0341	11.8476	18.0087	0.00648283	18.0292	0.251567	18.0341	11.8476	18.0694	-6.00499	18.1212	-11.1475	18.0291	8.93614	17.9623	-4.97148	18.029	-0.808454	18.2363	-13.6071		17.4173	-3.70909	17.965	-5.20049	17.9233	9.25651	17.94	15.4659	17.9657	11.7173	18.0113	6.60196	18.0553	-5.48681	18.2362	-14.1063	17.8591	18.3822	18.0812	5.93271		17.9711	14.6981	18.078	-6.77473	18.0096	0.589249	17.8757	15.4597
18.2275	1.32384	18.2139	-11.864	18.1326	-0.131423	18.2275	1.32384	18.1815	-7.36089	18.1268	-0.508012	18.1744	3.83114	18.0659	-5.37636	18.2006	-8.88202	18.1302	9.64017		17.5364	-5.86122	18.0877	-7.75157	18.1121	-0.761589	17.9861	21.5528	18.0622	12.1131	18.1478	2.48419	18.0458	6.86628	18.3276	-13.1268	17.9858	15.3744	18.1184	13.019		18.1012	11.3036	18.1752	-6.44968	18.1064	0.962954	17.9405	19.4355
18.33	1.04142	18.1945	1.61072	18.2815	-5.64867	18.33	1.04142	18.2791	-7.09208	18.2444	-2.48628	18.2238	9.53892	18.2612	-16.1112	18.3313	-12.3399	18.3744	-6.62218		17.5721	1.38359	18.0918	3.06803	18.2112	-0.660936	18.1038	19.5595	18.102	18.9026	18.261	1.00151	18.1559	5.73037	18.3257	-1.63613	18.0371	20.8715	18.3048	3.27529		18.2463	6.2237	18.2399	-2.46411	18.2727	-6.51815	18.0949	13.2985
18.4603	-2.36739	18.3102	-0.162549	18.2453	9.72495	18.4603	-2.36739	18.4566	-15.8306	18.3101	1.38806	18.3662	4.75978	18.2505	-3.62732	18.4718	-16.9094	18.4894	-8.30865		17.6493	3.96728	18.2758	-6.40539	18.287	2.07591	18.2432	15.1266	18.3331	4.12527	18.36	1.11693	18.2987	0.904868	18.5662	-17.4704	18.2105	12.588	18.3199	12.8515		18.2309	19.2339	18.4656	-16.6397	18.4131	-11.07	18.1778	15.2274
18.5351	0.476593	18.4742	-7.37392	18.4446	-1.47472	18.5351	0.476593	18.4153	0.113873	18.4547	-3.63205	18.3615	16.5706	18.3357	-1.96057	18.4814	-6.71175	18.6048	-10.0418		17.7655	2.14062	18.367	-5.40381	18.4254	-2.25538	18.2629	24.1776	18.4159	6.06038	18.4111	6.63613	18.5036	-10.924	18.5594	-5.42155	18.264	17.8426	18.5318	0.232347		18.3923	12.3155	18.4857	-7.62659	18.4438	-3.24371	18.2862	14.2878
18.6515	-1.374	18.5162	-0.828892	18.52	1.30491	18.6515	-1.374	18.523	-0.746959	18.5818	-6.68909	18.5472	6.90702	18.415	0.377912	18.5497	-3.13975	18.6244	-0.972116		17.8887	-0.478109	18.5479	-14.5296	18.518	-1.41247	18.2767	33.9048	18.4292	15.842	18.4691	11.3755	18.4266	9.03208	18.6551	-4.94177	18.3848	15.4921	18.6276	0.702466		18.4505	17.0261	18.6169	-11.1433	18.5278	-1.4446	18.3079	23.1154
18.7145	2.80225	18.6504	-4.6867	18.7448	-12.7767	18.7145	2.80225	18.6234	-0.797114	18.6874	-7.31763	18.6237	9.56416	18.5889	-7.94775	18.6229	-0.108524	18.7901	-8.38493		17.9057	8.8872	18.6236	-11.7866	18.6352	-3.35054	18.4891	21.2352	18.5855	9.49081	18.5867	9.39521	18.6136	-0.769133	18.8334	-13.7681	18.5204	11.4844	18.6835	5.67767		18.6418	6.74009	18.7	-9.23164	18.7272	-12.6445	18.4713	15.9617
18.8533	-1.56341	18.6912	1.99121	18.7042	3.08698	18.8533	-1.56341	18.7811	-7.29629	18.7934	-7.99274	18.5878	24.8911	18.735	-13.151	18.7482	-2.96413	18.8879	-8.1265		18.1462	-6.96263	18.7857	-18.7785	18.6357	7.87407	18.6483	14.5575	18.6914	8.83208	18.6856	9.52732	18.6885	2.06351	18.9425	-14.7875	18.5834	15.6604	18.7563	8.74715		18.6917	12.3866	18.7572	-4.40122	18.7172	-0.239837	18.554	17.9156
18.9438	-0.485295	18.9012	-10.4125	18.8173	1.61766	18.9438	-0.485295	18.8493	-3.70162	18.9271	-11.7812	18.8331	8.50781	18.7911	-8.18723	18.8639	-4.72989	19.0139	-11.0612		18.183	0.169251	18.7639	-5.03664	18.7962	1.04471	18.6582	24.721	18.7292	15.8416	18.7537	13.1262	18.8041	0.299584	19.0262	-12.9489	18.6842	15.5673	18.8825	5.79469		18.8102	10.3086	18.9314	-12.7659	18.8562	-4.63311	18.718	10.7001
19.0103	3.29062	19.0143	-11.8801	18.9195	1.36756	19.0103	3.29062	18.907	1.06922	18.9157	0.778222	18.9702	4.31883	18.8509	-3.65242	18.953	-3.494	19.0313	-1.73659		18.2986	-1.58934	18.9161	-10.9225	18.8574	5.43085	18.7991	20.1181	18.7933	19.8907	18.9385	3.56117	18.847	6.74498	19.0803	-7.7676	18.816	11.986	18.9633	7.96855		18.899	11.5718	18.9894	-8.03032	19.0281	-12.7435	18.7765	15.3821
19.2218	-9.28139	19.0714	-7.04093	19.0492	-1.97539	19.2218	-9.28139	19.1262	-12.3741	19.1643	-15.9754	19.0057	11.596	18.9676	-5.54036	19.0538	-3.59087	19.1475	-3.5647		18.374	1.19197	18.9536	-3.87176	18.9791	2.97684	18.85	25.6638	18.9963	8.28528	18.9437	14.2621	18.9346	8.14453	19.1754	-7.20425	18.946	8.60039	19.0992	3.91843		19.0397	6.98386	19.0621	-4.94947	19.0413	-2.95101	18.8567	17.6231
19.2303	1.04798	19.1607	-5.8277	19.2206	-10.0241	19.2303	1.04798	19.1965	-9.02524	19.1723	-5.58685	19.1584	5.66144	19.0835	-7.33021	19.1892	-7.5796	19.1821	3.81171		18.3498	15.1951	19.0685	-5.54632	19.1478	-4.76787	18.978	22.5031	19.0835	9.73061	19.1255	5.04108	19.1914	-9.53362	19.3102	-11.1235	18.9715	17.0071	19.1861	5.39363		19.1009	11.3637	19.17	-5.83682	19.157	-4.71876	18.9836	14.5866
19.4392	-11.2333	19.2412	-3.62618	19.3083	-8.64138	19.4392	-11.2333	19.225	-0.956797	19.294	-8.03554	19.2677	4.61456	19.1443	-2.8985	19.3167	-10.6765	19.3222	-0.704612		18.5413	4.87818	19.2242	-11.823	19.2849	-8.94271	19.0865	21.5473	19.2874	-1.98649	19.2646	0.639431	19.2092	-0.262146	19.4215	-12.3969	19.0321	21.4474	19.2917	4.77115		19.1612	15.8416	19.311	-10.4529	19.3136	-11.0882	19.0591	17.3536
19.4568	-1.9389	19.3717	-7.06544	19.3296	0.240905	19.4568	-1.9389	19.3446	-3.16325	19.4816	-17.9093	19.375	3.79378	19.2471	-3.22025	19.3985	-8.62694	19.507	-10.264		18.6235	6.89563	19.2259	-0.732305	19.2046	11.3871	19.2436	15.116	19.2223	16.6328	19.4142	-4.96122	19.3357	-3.25204	19.4391	-3.1041	19.1828	15.7374	19.325	12.2952		19.2229	20.1583	19.3292	-1.22184	19.4353	-13.5403	19.1629	16.935
19.5738	-3.85096	19.4615	-5.91699	19.4034	3.20325	19.5738	-3.85096	19.4018	1.67072	19.5153	-10.4263	19.4365	8.13667	19.4095	-10.2474	19.5003	-8.8203	19.52	-0.452707		18.6892	10.7579	19.4633	-16.2299	19.3341	8.06768	19.2818	22.0821	19.442	3.13817	19.4326	4.24681	19.3997	0.813237	19.6489	-15.4837	19.3695	5.96055	19.5453	-1.27687		19.3877	12.8543	19.515	-10.8938	19.4598	-5.01304	19.2914	13.7132
19.654	-1.61498	19.5844	-8.4892	19.6021	-7.92665	19.654	-1.61498	19.593	-8.61615	19.5846	-6.96582	19.5657	4.8521	19.484	-7.37355	19.6079	-9.68258	19.6172	-0.132592		18.8943	-1.09332	19.5017	-9.26902	19.554	-5.45702	19.3942	20.6883	19.4573	12.6882	19.6347	-7.26027	19.5219	-1.68394	19.7435	-14.8669	19.4117	12.4777	19.5623	8.08725		19.5362	7.39205	19.6239	-11.9009	19.5739	-6.60555	19.3619	17.0444
19.7443	-0.51028	19.6281	-2.13684	19.6216	1.15661	19.7443	-0.51028	19.6684	-5.83883	19.7221	-11.1914	19.625	9.43771	19.5503	-3.56531	19.7985	-19.8992	19.7441	-3.15898		18.9767	0.897573	19.5848	-7.36098	19.5946	1.23912	19.4983	20.2305	19.5291	15.8678	19.5805	10.1303	19.6697	-7.07566	19.7676	-6.30445	19.5109	12.5686	19.6673	7.52203		19.6652	4.12063	19.6813	-7.09539	19.6618	-5.23537	19.506	12.0762
19.8754	-4.01212	19.7243	-1.71259	19.7219	1.12079	19.8754	-4.01212	19.769	-5.89894	19.7238	-0.0980723	19.7219	9.79562	19.7503	-14.8388	19.7919	-7.87301	19.8747	-6.61036		19.0291	6.26265	19.7059	-9.73409	19.6132	10.43	19.5732	23.0683	19.6173	17.2015	19.706	7.26658	19.7096	-0.287856	19.9045	-10.4677	19.6191	11.6544	19.7453	10.009		19.6656	15.3639	19.8439	-14.1479	19.7982	-9.3399	19.5933	13.5092
19.9435	-0.410622	19.9271	-13.3024	19.7904	4.67448	19.9435	-0.410622	19.8232	-0.729393	19.8203	0.300596	19.8381	7.96738	19.8123	-10.5501	19.8548	-3.68538	19.9694	-6.0086		19.1216	7.11607	19.8232	-11.6864	19.7636	4.749	19.6958	20.5288	19.7414	14.482	19.8214	5.53343	19.8222	-1.70603	20.0425	-14.7429	19.7554	7.55476	19.8387	10.7552		19.7858	13.0881	19.952	-15.0585	19.8997	-9.50531	19.71	11.6297
20.0871	-5.32948	19.9612	-5.86869	19.9977	-7.42382	20.0871	-5.32948	19.9394	-2.55543	20.0111	-9.9305	19.9901	2.10097	19.8198	-0.119598	19.9753	-5.99523	19.9923	2.68108		19.2201	7.28205	19.9401	-13.5855	19.8445	6.90501	19.7511	25.5648	19.8198	16.9185	19.9322	4.31961	19.9229	-1.78635	20.0646	-5.95649	19.8348	9.88136	19.9955	4.35325		19.9236	8.82433	19.9699	-5.79759	19.9526	-4.18771	19.8417	8.05723
20.188	-5.41918	20.1446	-15.2693	20.0927	-6.85171	20.188	-5.41918	20.1071	-10.1893	20.0907	-7.63359	19.9958	12.7463	19.9016	1.93289	20.05	-3.1437	20.2215	-11.8864		19.3932	-0.959232	19.9986	-8.90154	20.036	-3.41433	19.8807	22.2376	19.9738	10.8389	20.0823	-1.3278	19.9452	6.97571	20.2249	-12.7554	19.9507	8.096	19.9915	16.0878		20.0708	3.50171	20.0706	-5.86834	20.0783	-7.08378	19.8709	16.0433
20.2874	-5.35442	20.2235	-12.8834	20.1249	0.791444	20.2874	-5.35442	20.1763	-6.71254	20.1546	-3.55313	20.1636	5.0994	20.0713	-5.91724	20.1791	-6.41861	20.2823	-7.45981		19.5146	-3.36541	20.1492	-14.6078	20.006	11.247	19.9622	24.3261	20.0508	13.4304	20.1345	4.06783	20.0475	6.72503	20.2746	-7.07775	20.0397	9.34068	20.1919	4.76657		20.0379	18.4899	20.1858	-7.58227	20.208	-10.4272	19.9869	14.2457
20.4228	-9.34465	20.2357	-2.97815	20.1745	6.47955	20.4228	-9.34465	20.2849	-7.67805	20.22	0.354465	20.2755	3.75828	20.1737	-6.18411	20.3543	-14.8998	20.3095	0.754875		19.6157	-3.49171	20.245	-14.1234	20.1487	6.42809	20.1488	14.5608	20.1733	10.8909	20.2343	4.09476	20.1772	3.37937	20.3757	-7.19965	20.1001	13.806	20.2722	6.98755		20.1699	14.8894	20.2843	-7.41355	20.2688	-6.00923	20.076	15.4733
20.4237	1.83693	20.3361	-3.02896	20.3285	0.394209	20.4237	1.83693	20.4541	-15.4747	20.4655	-16.0534	20.3529	6.30735	20.2691	-5.66292	20.3405	-2.05997	20.4769	-6.84126		19.6302	6.15091	20.329	-12.3135	20.3002	0.623905	20.1887	21.3387	20.2912	8.87942	20.3386	3.60734	20.3705	-7.14003	20.5143	-11.5434	20.1872	15.2631	20.4587	-2.76463		20.3422	6.73598	20.3458	-3.06874	20.3113	0.481753	20.1571	17.6108
20.4901	5.62948	20.4431	-3.81392	20.4564	-2.7494	20.4901	5.62948	20.4802	-7.13543	20.4796	-6.358	20.4844	2.76675	20.3606	-4.7061	20.5113	-10.0437	20.5627	-5.24289		19.7511	3.7962	20.4909	-19.2921	20.3276	8.82122	20.3317	16.5011	20.3738	10.8445	20.4798	-1.0281	20.3206	9.76785	20.6503	-15.6047	20.2834	15.6918	20.4672	7.5507		20.4195	9.29403	20.4476	-3.26092	20.5614	-16.4398	20.2646	16.7631
20.6688	-3.24138	20.4759	3.76923	20.6085	-8.61881	20.6688	-3.24138	20.5548	-4.26507	20.6207	-10.9958	20.5963	1.41729	20.5017	-9.33239	20.6254	-11.6347	20.6271	-1.22131		19.7676	13.2179	20.5552	-15.2651	20.456	5.61831	20.3862	21.6287	20.4407	14.5772	20.5286	4.74493	20.521	-1.55328	20.7287	-13.1627	20.3509	19.3628	20.557	8.70265		20.4678	15.13	20.6957	-19.9595	20.5592	-4.91815	20.3742	15.6833
20.7907	-5.70497	20.6504	-4.63308	20.6141	2.02916	20.7907	-5.70497	20.7134	-10.8739	20.7348	-12.5785	20.6676	4.65962	20.4995	2.19544	20.7087	-9.75157	20.6915	2.7986		20.0178	-3.71953	20.6108	-10.2585	20.6169	-1.25101	20.5208	17.7353	20.5347	15.2528	20.6868	-1.80923	20.5555	5.83581	20.8252	-12.7665	20.4744	16.7163	20.6947	4.45556		20.6527	5.55536	20.7148	-10.8332	20.6272	-1.29637	20.4977	13.0342
20.799	4.646	20.7754	-7.45113	20.7258	0.712668	20.799	4.646	20.7473	-3.41678	20.8253	-11.5016	20.6943	12.936	20.6966	-8.75883	20.7725	-5.66045	20.8159	0.0438675		20.0213	7.16184	20.6797	-6.74047	20.6102	10.7825	20.5903	21.176	20.7071	7.09247	20.8696	-11.1471	20.701	0.702984	20.9372	-14.1102	20.5946	14.436	20.7354	11.1412		20.7645	4.23376	20.7771	-6.57992	20.815	-11.1977	20.5987	12.9245
20.9819	-4.70493	20.8421	-3.68826	20.8239	0.927667	20.9819	-4.70493	20.8808	-7.18651	20.9214	-11.058	20.8961	1.45035	20.7948	-8.54689	20.7861	4.08457	20.8919	2.75884		20.0834	11.4459	20.7972	-8.7144	20.8393	-3.76744	20.7071	19.2926	20.7312	15.6479	20.8479	2.58133	20.7877	2.20607	21.0495	-15.4973	20.73	10.4483	20.928	0.707231		20.813	10.0415	20.8668	-5.41999	20.8662	-5.69314	20.6984	12.9633
21.0652	-2.81783	21.0308	-13.6868	20.9331	-0.111445	21.0652	-2.81783	21.0248	-12.1457	20.9913	-7.65575	20.9631	5.17811	20.8652	-5.21249	20.9641	-4.71778	20.9721	4.99385		20.2861	-0.134683	20.8361	-1.8167	20.9661	-6.79062	20.8626	13.0345	20.9497	2.29326	20.9353	4.00928	20.9275	-2.28371	21.1272	-12.9735	20.8269	10.8017	20.9974	4.15382		20.8669	15.2425	20.9672	-5.45416	21.0185	-11.5886	20.7777	15.2912
21.1217	2.08772	21.0916	-9.26121	21.0552	-2.60228	21.1217	2.08772	21.0781	-6.87481	21.1338	-12.4514	21.104	0.570212	20.9921	-8.24434	20.9938	3.21862	21.0313	9.5954		20.4126	-3.12207	20.9535	-3.774	21.0001	0.649446	20.8841	21.8924	20.9686	11.4401	21.064	0.769871	21.0095	-0.251126	21.1719	-6.73752	20.8345	21.2201	21.0711	7.12395		21.0539	5.43844	21.1267	-12.1641	21.0873	-8.06361	20.8876	14.178
21.3368	-10.888	21.155	-5.13459	21.1157	1.85666	21.3368	-10.888	21.1536	-4.11243	21.2044	-9.12231	21.2065	0.286407	21.1056	-9.76318	21.209	-9.76842	21.2784	-6.98527		20.4499	3.94341	21.1291	-12.2961	21.0555	5.6863	21.0756	11.5759	21.0305	15.7325	21.161	1.10907	21.0395	7.64571	21.332	-13.5131	20.9866	15.3446	21.2301	0.476182		21.0776	14.0454	21.158	-4.4099	21.1871	-8.03375	21.0201	10.5221
21.381	-4.58371	21.279	-7.83469	21.2417	-1.06937	21.381	-4.58371	21.3067	-10.0999	21.3122	-10.0019	21.3096	-0.0638803	21.1495	-3.42608	21.1632	6.67542	21.3204	-0.44716		20.4896	10.7498	21.2213	-11.4126	21.1573	5.48907	21.0375	27.1566	21.1718	11.0823	21.2312	4.47911	21.2191	-1.32704	21.3878	-8.52567	21.1313	10.3118	21.2773	6.43121		21.1338	18.9854	21.1793	4.47022	21.2808	-7.31954	21.0996	12.8316
21.5348	-10.6488	21.3717	-7.01514	21.3865	-6.11655	21.5348	-10.6488	21.3649	-5.38392	21.3788	-6.22724	21.376	3.73538	21.3596	-15.8435	21.3598	-4.22176	21.4228	-0.707031		20.6566	3.20265	21.2671	-5.28992	21.2982	0.878168	21.2012	19.9676	21.243	14.3334	21.381	-1.12987	21.3122	-0.538805	21.5446	-14.9252	21.1017	24.9224	21.3763	6.54611		21.3315	7.9696	21.3994	-9.07343	21.3881	-8.14427	21.2135	11.2643
21.4715	7.77068	21.4462	-4.13427	21.4469	-1.6543	21.4715	7.77068	21.4424	-2.84415	21.5132	-10.1104	21.4471	6.99267	21.3447	-2.87745	21.4706	-5.43178	21.5598	-4.87669		20.7488	4.0843	21.3286	-0.953587	21.3092	10.9145	21.3003	20.0793	21.3364	15.0708	21.3874	9.42743	21.3258	9.20368	21.5963	-9.47814	21.2745	16.7225	21.4288	11.9001		21.4215	9.10309	21.513	-10.6011	21.4908	-8.44821	21.3284	9.58853
21.7407	-11.305	21.5837	-8.35584	21.502	3.41923	21.7407	-11.305	21.5706	-6.01414	21.5114	1.37684	21.5478	6.92333	21.5542	-15.2317	21.5772	-6.17591	21.6324	-1.79339		20.8044	9.09236	21.4755	-6.22735	21.3891	13.1854	21.3478	25.9979	21.4291	15.9014	21.5926	-2.432	21.5046	0.319437	21.6579	-5.13419	21.4188	11.7198	21.5576	8.65472		21.4741	14.4487	21.5308	-1.33014	21.5877	-8.09453	21.4055	12.1752
21.678	7.04637	21.6852	-8.52291	21.6449	-1.4253	21.678	7.04637	21.6445	-3.06903	21.6283	-0.529951	21.701	0.918943	21.6013	-9.25537	21.7017	-8.94333	21.7466	-3.3882		21.0047	-2.22422	21.5815	-6.90065	21.5902	1.77926	21.4396	26.9339	21.6141	6.32	21.6917	-2.32493	21.536	8.05928	21.8565	-16.2553	21.5024	13.5732	21.7199	1.6349		21.6044	11.0343	21.7086	-10.104	21.6827	-7.52888	21.5366	8.66617
21.8291	1.28695	21.8075	-11.0386	21.7281	0.475633	21.8291	1.28695	21.781	-7.17931	21.7858	-7.00282	21.7901	2.15132	21.7003	-9.14152	21.7952	-8.20161	21.8605	-4.95466		21.0298	6.22946	21.6973	-8.68829	21.6357	7.93284	21.5759	22.8457	21.6918	8.83318	21.7414	3.34792	21.713	-0.626187	21.9263	-12.8473	21.6009	13.7476	21.7919	4.7919		21.7155	9.78586	21.7885	-7.82977	21.7802	-7.2403	21.6129	11.343
21.9465	-0.666642	21.9853	-19.8097	21.8583	-2.93044	21.9465	-0.666642	21.7946	2.56868	21.9283	-11.7969	21.8647	5.02623	21.83	-12.4909	21.8482	-2.8975	21.9571	-4.57121		21.1125	8.17884	21.738	-1.99183	21.767	4.40873	21.6403	26.8559	21.7361	15.113	21.9023	-3.51519	21.8158	-0.93865	21.9894	-8.67548	21.6756	16.601	21.9223	1.36975		21.8248	8.73185	21.8811	-6.99413	21.9774	-18.2015	21.7016	12.6207
22.1127	-8.13047	21.8684	4.65255	21.9621	-3.35495	22.1127	-8.13047	22.0191	-11.4743	22.0341	-12.447	21.9804	3.25784	21.8533	-3.83443	21.9658	-4.88623	22.07	-6.01936		21.1847	11.3171	21.8931	-8.20367	21.9132	-0.804632	21.7473	26.0683	21.934	4.0806	21.9843	-1.48438	21.8062	11.4295	22.0979	-9.6364	21.7897	15.0196	22.0264	0.908885		21.9772	2.8341	21.9009	2.0523	21.9949	-8.89473	21.7394	19.6401
22.2328	-10.393	22.1106	-11.3754	22.0994	-7.55501	22.2328	-10.393	22.0819	-7.27161	22.0593	-4.00327	22.004	11.8716	22.0172	-11.0362	22.0058	1.88542	22.0991	1.98535		21.4066	-2.42213	22.0245	-11.7394	21.9693	4.14901	21.8692	23.6121	21.9893	9.11599	22.1612	-10.151	22.043	-3.99715	22.1836	-8.01341	21.8949	14.4282	22.0357	11.14		21.9527	16.8682	22.0147	0.496377	22.17	-17.3589	21.8828	14.7487
22.2283	1.39156	22.114	-0.481893	22.1738	-4.6674	22.2283	1.39156	22.2137	-10.8619	22.1901	-7.47089	22.1497	6.71678	22.033	-1.54006	22.1534	-3.47933	22.196	2.33045		21.4167	7.71198	21.9979	2.54472	22.1007	0.613244	21.9677	23.7787	22.078	10.3964	22.2408	-7.84297	22.0372	7.93503	22.276	-7.15088	22.0369	9.69814	22.1762	6.57141		22.1646	4.25669	22.2125	-10.531	22.3142	-22.3381	21.9749	15.6407
22.3336	0.805144	22.3005	-10.2379	22.1342	11.0866	22.3336	0.805144	22.2812	-7.18584	22.2762	-5.90367	22.2402	7.79456	22.1601	-4.59683	22.3183	-10.7958	22.3286	-1.34422		21.5641	2.36831	22.1966	-8.58194	22.1096	10.8859	22.0557	25.1427	22.1461	13.9941	22.2912	-2.25195	22.1477	6.75571	22.4078	-10.7425	22.1396	9.3927	22.2796	6.19137		22.1988	11.6768	22.1916	3.11062	22.2842	-7.67682	22.1115	11.5106
22.4297	1.24204	22.354	-4.98681	22.3325	0.00152873	22.4297	1.24204	22.4267	-12.3128	22.3968	-8.21937	22.3111	11.0834	22.3056	-9.72193	22.3953	-8.19719	22.3863	3.43565		21.5156	19.1147	22.2104	1.14159	22.4009	-10.6889	22.0985	31.5942	22.3092	6.88328	22.3925	-2.39369	22.273	3.89943	22.5078	-10.7357	22.2394	9.42168	22.3778	6.39885		22.2978	11.793	22.3421	-2.58146	22.388	-8.09759	22.1542	17.9774
22.5361	0.521073	22.4186	-0.996386	22.4746	-4.74167	22.5361	0.521073	22.4019	1.75779	22.4842	-6.79842	22.3342	19.7588	22.3164	0.336136	22.4666	-4.95798	22.4666	5.66065		21.7326	5.92666	22.4228	-11.5319	22.3132	10.4797	22.2892	21.371	22.3362	15.1106	22.5707	-11.2006	22.3355	8.13675	22.6654	-17.2322	22.2954	14.3787	22.4906	4.95484		22.4736	3.25226	22.4391	-2.23812	22.4789	-7.06627	22.2963	13.2279
22.687	-5.20679	22.585	-8.47519	22.5855	-5.97012	22.687	-5.20679	22.5998	-9.28164	22.5266	-0.297793	22.5336	8.54414	22.4299	-1.18104	22.4743	5.4476	22.5836	3.7392		21.8325	5.94152	22.4385	-2.02124	22.4878	2.071	22.3516	25.6127	22.4434	14.3069	22.6081	-4.1467	22.4544	6.01206	22.7509	-15.5824	22.4006	13.7973	22.5955	4.3997		22.537	7.37279	22.5114	0.889269	22.5892	-8.2298	22.3655	16.7061
22.7648	-2.70501	22.6433	-3.77221	22.6862	-6.05413	22.7648	-2.70501	22.6552	-4.24165	22.6469	-2.57693	22.6842	2.84564	22.5931	-8.3046	22.7192	-10.8888	22.7113	0.622834		21.9824	0.313914	22.5984	-8.76364	22.5885	2.00023	22.4901	21.2697	22.51	18.0712	22.664	0.83313	22.6372	-3.32481	22.7536	-4.6099	22.5677	6.23616	22.7737	-4.41309		22.5747	14.4056	22.6649	-5.14375	22.7429	-14.2788	22.5298	9.45552
22.8794	-4.34631	22.6666	4.88562	22.7057	3.02915	22.8794	-4.34631	22.7138	0.431178	22.749	-2.81322	22.7537	6.28913	22.7165	-10.9374	22.8557	-15.0057	22.8074	1.06959		22.0785	0.753882	22.6179	0.30956	22.7206	-1.62708	22.6739	11.8291	22.6301	15.8049	22.886	-12.9233	22.6522	6.25731	22.8543	-4.68669	22.6345	9.98079	22.8424	-0.889049		22.688	12.9061	22.797	-8.75363	22.7685	-5.88841	22.5389	19.7173
22.9856	-5.04402	22.9075	-11.0028	22.9112	-8.86318	22.9856	-5.04402	22.8388	-2.38166	22.8948	-7.97459	22.8521	6.46916	22.8484	-14.5296	22.9015	-8.88625	22.8564	6.81608		22.1425	4.81877	22.8019	-9.15554	22.8012	0.567214	22.7478	14.7718	22.6616	23.5374	22.8988	-3.07738	22.7698	4.28127	23.0382	-14.1464	22.6724	16.9879	22.825	12.3573		22.8197	9.34046	22.8496	-3.40929	22.8969	-9.08992	22.7436	7.90207
23.0692	-3.19013	23.0145	-11.7928	22.954	-2.41432	23.0692	-3.19013	22.9654	-5.38222	22.9302	-0.679441	23.0299	-2.29994	22.9204	-11.3697	22.9352	-1.41576	22.9951	2.45476		22.1755	12.3774	22.8919	-8.02589	22.9485	-4.7643	22.8648	12.8602	22.7742	22.1106	23.0208	-5.55698	22.9365	-3.24337	23.1017	-10.0198	22.7941	14.542	22.9856	5.5243		22.9638	4.37023	22.9562	-4.14864	22.8857	3.45657	22.8141	11.2384
23.1629	-2.47082	23.0934	-9.41188	23.0175	1.71075	23.1629	-2.47082	23.0966	-8.89609	23.0296	-0.613193	23.011	11.1051	22.9921	-8.17336	23.0057	1.91332	23.0909	2.93152		22.3473	4.28059	23.0018	-9.13328	22.9365	7.86661	22.9631	13.0568	23.0094	6.87015	23.0776	-0.687364	22.9771	3.45925	23.2598	-16.5747	22.9363	9.78852	23.0734	6.90689		23.0591	4.902	23.0524	-3.72379	23.128	-12.5837	22.9435	7.92302
23.2296	1.28515	23.1272	-1.93834	23.1491	-1.84482	23.2296	1.28515	23.0993	2.07957	23.1482	-2.70947	23.1617	5.39334	23.0695	-5.62541	23.1243	-0.183572	23.2702	-6.00288		22.4352	5.65045	23.0575	-4.12999	23.137	-3.45792	22.9176	29.4685	23.0728	11.0009	23.1542	1.96129	23.0844	2.64236	23.3026	-10.1198	22.978	16.3625	23.2513	-1.88399		23.231	-3.21152	23.1075	1.35113	23.1526	-4.08145	23.0128	11.3879
23.4336	-10.4347	23.3492	-15.6941	23.269	-4.08816	23.4336	-10.4347	23.314	-10.8553	23.2121	1.37264	23.2856	2.70395	23.228	-12.2153	23.2888	-7.44849	23.2697	5.33499		22.5472	4.29372	23.1499	-3.27477	23.0983	12.1853	23.1084	19.2336	23.2209	5.58102	23.284	-1.39667	23.2313	-2.64246	23.3826	-7.8634	23.0427	20.3429	23.2793	6.23941		23.3478	-5.10163	23.2669	-5.34383	23.2698	-6.0178	23.1143	11.218
23.4952	-6.09726	23.3396	-3.32888	23.4089	-8.59218	23.4952	-6.09726	23.3341	-1.83997	23.3248	-0.0587559	23.3105	11.1748	23.252	-3.64195	23.4042	-9.18928	23.4275	-1.18621		22.6532	3.61946	23.2505	-3.34099	23.3028	0.403089	23.1925	21.029	23.2339	15.3943	23.3487	2.59292	23.28	3.13984	23.5055	-10.4405	23.2207	11.546	23.4513	-1.87809		23.3969	0.644582	23.3495	-3.38561	23.3852	-7.7455	23.2443	7.83593
23.5327	0.949564	23.4441	-3.8348	23.4035	3.30656	23.5327	0.949564	23.4214	-0.398308	23.4621	-4.26605	23.4663	4.88942	23.4202	-11.3358	23.4718	-5.52576	23.5808	-7.19078		22.716	7.82383	23.3401	-2.15812	23.3832	2.61238	23.3355	16.1847	23.3862	9.4979	23.5474	-8.53342	23.2848	13.8828	23.673	-18.0434	23.2259	22.2487	23.5152	2.2015		23.4345	7.68069	23.5002	-9.09599	23.4951	-8.86396	23.2578	17.6001
23.6762	-3.94934	23.5534	-4.88554	23.5461	-1.49645	23.6762	-3.94934	23.5663	-5.45882	23.6668	-16.0596	23.515	10.672	23.4329	-1.48224	23.5596	-4.14845	23.5923	2.79216		22.8203	7.34053	23.5178	-10.9197	23.4483	6.54416	23.3509	25.7337	23.4569	12.8007	23.6004	-3.23797	23.4275	9.06731	23.7235	-12.4543	23.4527	7.94521	23.6617	-3.04054		23.4806	13.7627	23.5267	-0.806279	23.5994	-9.34651	23.4362	8.75345
23.7541	-1.45589	23.5699	4.53968	23.6054	3.08873	23.7541	-1.45589	23.6022	1.7707	23.6987	-8.38548	23.6438	7.424	23.6951	-19.777	23.6832	-6.81104	23.7115	0.630718		22.8996	9.67681	23.5934	-8.16507	23.5761	3.41613	23.5377	15.9451	23.6117	6.62281	23.7042	-3.65692	23.5856	2.51644	23.772	-6.64959	23.4916	14.837	23.7398	-0.577121		23.5893	12.7835	23.6518	-3.63116	23.7058	-10.0577	23.5146	11.1898
23.8785	-4.20519	23.78	-7.88227	23.7714	-4.34538	23.8785	-4.20519	23.7161	0.202144	23.7796	-6.2232	23.6586	17.0403	23.7159	-10.8379	23.7327	-1.11259	23.752	7.33882		23.1082	-2.57298	23.6733	-5.89445	23.6712	3.96948	23.5634	24.3267	23.602	18.9966	23.9085	-15.4212	23.7162	-0.931097	23.8087	0.498889	23.5532	19.1736	23.748	9.78197		23.7166	9.70819	23.714	0.638793	23.7809	-7.24546	23.6014	12.6813
23.9323	1.00766	23.8903	-9.03597	23.848	-1.70859	23.9323	1.00766	23.8597	-4.71218	23.9332	-12.2572	23.7735	15.3584	23.7829	-7.11946	23.868	-5.09631	23.8847	3.65415		23.1706	1.67456	23.7666	-5.13071	23.7698	4.12838	23.7421	15.4491	23.7637	12.0423	23.9616	-10.1291	23.8005	0.839246	24.0111	-11.05	23.6148	23.5085	23.9421	-0.828804		23.84	7.0734	23.8972	-8.74707	23.8681	-5.80018	23.6682	16.4316
24.0849	-4.91289	23.9945	-9.51034	23.9173	1.75539	24.0849	-4.91289	23.9442	-2.9582	23.9906	-7.45372	23.9513	6.58925	23.911	-10.2793	23.9742	-5.78886	24.0316	-1.6288		23.2684	1.92357	23.8289	-0.877538	23.8714	3.95442	23.8683	12.5049	23.9098	6.84231	24.0233	-5.80048	23.8974	1.19486	24.0802	-7.56015	23.7182	23.1194	23.9991	4.02351		23.9385	7.24944	24.0567	-15.457	24.0959	-20.2181	23.8218	10.3848
24.1934	-5.86976	24.1059	-10.7869	23.9786	6.12961	24.1934	-5.86976	24.053	-3.95028	24.1528	-14.4635	24.0091	11.3577	24.06	-15.8035	24.0363	-1.51804	24.053	7.23754		23.3218	7.17574	24.0078	-9.76384	24.0066	-0.0157355	24.0068	8.16356	23.9228	16.6572	24.0608	1.25669	24.0486	-4.57766	24.2371	-13.9714	23.9263	10.9396	24.0897	5.08623		24.0308	8.11366	24.0013	2.08297	24.0899	-8.25914	23.8782	15.3089
24.1991	4.77028	24.1684	-6.55901	24.118	1.68207	24.1991	4.77028	24.0924	2.89381	24.2167	-10.3863	24.1876	2.50385	24.0879	-7.66738	24.1684	-5.13404	24.208	1.03464		23.4177	7.63894	24.0738	-5.93144	24.0143	10.4017	24.0398	15.7242	24.0282	16.0502	24.1586	1.50071	24.1249	-1.90372	24.2787	-7.38948	23.8552	30.2325	24.2401	-0.59183		24.057	16.438	24.2765	-17.6824	24.1967	-9.02041	23.9564	17.7687
24.3115	3.37153	24.2969	-9.76739	24.2623	-3.30698	24.3115	3.37153	24.1863	3.58792	24.247	-2.52435	24.2036	11.9788	24.2761	-17.6191	24.2572	-3.86986	24.2627	6.1545		23.6453	-6.74962	24.0948	2.99039	24.2171	-1.18911	24.0898	21.368	24.1367	15.0866	24.307	-3.95298	24.1172	10.254	24.4247	-12.5655	24.0487	19.6897	24.3465	-1.31532		24.2237	8.92622	24.3072	-9.86003	24.3924	-19.803	24.104	12.4098
24.4263	1.70533	24.3324	-2.4915	24.2955	4.22987	24.4263	1.70533	24.3621	-4.9679	24.3713	-5.2556	24.345	7.31605	24.2463	-2.97217	24.3235	-0.0632502	24.4119	0.603256		23.6268	6.61756	24.2572	-4.04971	24.2201	9.74592	24.1675	23.8911	24.2415	14.5444	24.5134	-15.946	24.3065	0.180503	24.5434	-14.673	24.2178	11.9062	24.4136	2.39391		24.2976	11.8716	24.4116	-10.3565	24.4645	-16.6619	24.1575	17.6477
24.5356	0.668735	24.5105	-11.2941	24.4028	3.4067	24.5356	0.668735	24.4213	-0.356535	24.4457	-2.36694	24.3896	13.5675	24.3541	-3.84591	24.4601	-4.19174	24.5126	0.526704		23.7506	3.93572	24.407	-9.65945	24.3805	2.93819	24.1916	32.4525	24.3402	14.697	24.5279	-6.30214	24.3584	5.61039	24.5545	-4.64481	24.2436	20.2745	24.4527	9.26476		24.4242	8.86942	24.4799	-6.77677	24.5424	-14.1635	24.3028	12.5443
24.7263	-9.56267	24.5968	-9.75037	24.5205	1.42082	24.7263	-9.56267	24.5616	-4.89709	24.6018	-8.68688	24.4602	16.878	24.4588	-4.37216	24.4979	2.82452	24.618	-0.0748032		23.8413	4.99008	24.4487	-3.07776	24.4752	3.54146	24.4373	16.0194	24.4185	17.1502	24.5997	-3.11578	24.416	10.3889	24.6634	-5.6425	24.369	17.4089	24.6005	3.87457		24.5314	8.05811	24.5832	-7.14026	24.5415	-2.77532	24.3362	20.0595
24.7476	-0.681859	24.637	-2.99938	24.4999	15.0221	24.7476	-0.681859	24.6379	-2.22774	24.7048	-9.02289	24.6453	7.28924	24.5502	-3.40369	24.5939	3.28338	24.6351	9.27983		23.9668	2.11396	24.577	-6.27251	24.5418	7.30182	24.4573	25.0488	24.5085	18.279	24.7206	-5.46514	24.6078	0.0431519	24.7912	-8.76948	24.4181	23.1484	24.696	4.38846		24.5808	13.7694	24.6352	-1.72275	24.6354	-2.08615	24.5245	10.1043
24.8554	-1.55899	24.7895	-8.91684	24.575	17.8333	24.8554	-1.55899	24.7681	-5.63033	24.8167	-10.3629	24.7062	11.6953	24.6105	1.07957	24.7212	0.20313	24.8345	-1.93112		24.0945	-1.01125	24.7053	-9.4606	24.7231	-1.86249	24.6131	18.7607	24.5562	24.1807	24.8397	-7.61912	24.7009	0.8197	24.9263	-12.7322	24.5488	19.6976	24.7218	12.7593		24.7097	10.5196	24.767	-5.306	24.8692	-17.17	24.599	12.9831
24.9464	-0.539008	24.8239	-1.51471	24.768	7.34124	24.9464	-0.539008	24.8919	-8.30694	25.0064	-20.481	24.7514	17.8819	24.799	-8.89708	24.8096	1.5189	24.9331	-1.76601		24.1505	3.95697	24.8073	-9.67649	24.8029	0.418346	24.7269	17.2071	24.7293	15.9354	24.955	-9.33725	24.7828	2.86896	25.0453	-14.873	24.6609	18.327	24.8927	4.75801		24.8232	8.99352	24.817	0.329362	24.9256	-12.2497	24.7318	9.28708
[truncated: 5,746 more rows]
[truncated: 12 more columns]

## Sheet: Supplementary Figure 4b
List of P2 rupture forces [pN]
864.138
638.633
646.685
721.274
720.271
753.624
639.003
718.225
831.064
736.108
708.301
654.79
635.339
628.486
565.564
687.571
641.684
736.899
597.132
715.992

## Sheet: Supplementary Figure 5
Most probable rupture forces and loading rate
Pathway 1
Loading rate [nN/s]	Rupture force [pN]	Rupture force SD [pN]	Measurement
[truncated: 19 more rows]

[truncated: 11 more sheets: Supplementary Figure 6, Supplementary Figure 7, Supplementary Figure 8, Supplementary Figure 9, Supplementary Figure 10, Supplementary Figure 11b, Supplementary Figure 11 c and d, Supplementary Figure 12, Supplementary Figure 13, Supplementary Figure 14, Supplementary Figure 15]
